# Supplementary material for: Molecular evidence for the bi-clonal origin of neuroendocrine tumor derived metastases
Source: BMC Genomics. 2012 Nov 5;13:594. doi: 10.1186/1471-2164-13-594 (PMC3500212; doi:10.1186/1471-2164-13-594)
Supplement: Additional file 2 — BED File. [file 1471-2164-13-594-S2.bed]

track name=target_region description="MUG Target Regions"
chr1	2149994	2151034
chr1	2224090	2224892
chr1	2225020	2225988
chr1	2227184	2227684
chr1	2227876	2229316
chr1	11657043	11658022
chr1	11658089	11658987
chr1	11659273	11660473
chr1	11662806	11664133
chr1	11664271	11664771
chr1	11673839	11674426
chr1	17217679	17218179
chr1	17221501	17222001
chr1	17222856	17223356
chr1	17226639	17227139
chr1	17227500	17228000
chr1	17231935	17232435
chr1	17243657	17244157
chr1	17252891	17253391
chr1	40133685	40136229
chr1	40137871	40140421
chr1	43575874	43577139
chr1	43577428	43577928
chr1	43578053	43578958
chr1	43584545	43585371
chr1	43586931	43587908
chr1	43590268	43590768
chr1	43590776	43592722
chr1	45038528	45039603
chr1	45039696	45040398
chr1	45040817	45043224
chr1	45043332	45044253
chr1	45567349	45567849
chr1	45568546	45569046
chr1	45569267	45572013
chr1	45572460	45572960
chr1	45576591	45577091
chr1	45577926	45578854
chr1	51198784	51199284
chr1	51206196	51208159
chr1	51208204	51208938
chr1	51212153	51212893
chr1	85504052	85506253
chr1	85508783	85509283
chr1	85514567	85515361
chr1	85515792	85516385
chr1	115051108	115052989
chr1	115053543	115054043
chr1	115057783	115058283
chr1	115060008	115060508
chr1	115060604	115061170
chr1	115630060	115630951
chr1	115637583	115638083
chr1	115682114	115682614
chr1	155003898	155004655
chr1	155018472	155018972
chr1	155023024	155023590
chr1	155027281	155027781
chr1	155027911	155028411
chr1	155030903	155031403
chr1	155033475	155033975
chr1	155036758	155037258
chr1	155051960	155052460
chr1	155077984	155078803
chr1	155097179	155097679
chr1	155100557	155101430
chr1	155103110	155103610
chr1	155104343	155105242
chr1	155107855	155108355
chr1	155109962	155110462
chr1	155110558	155111623
chr1	155111759	155112259
chr1	155112311	155113152
chr1	155115408	155115908
chr1	155116244	155116744
chr1	155117820	155118320
chr1	159550565	159551065
chr1	159559806	159560306
chr1	159564611	159565111
chr1	159576789	159577289
chr1	159592923	159593423
chr1	159598743	159601154
chr1	239727460	239727960
chr1	239730187	239730687
chr1	239732180	239732680
chr1	239733817	239734317
chr1	239735759	239736259
chr1	239738367	239738867
chr1	239741728	239742228
chr1	239743331	239743831
chr1	239746922	239747422
chr1	239749346	239749846
chr2	15997975	15998475
chr2	15999497	16000427
chr2	16003066	16004579
chr2	26862277	26862777
chr2	26868308	26868808
chr2	26868917	26869858
chr2	26870184	26870961
chr2	29269144	29270292
chr2	29272935	29273435
chr2	29273729	29274229
chr2	29283342	29283842
chr2	29285952	29286452
chr2	29290153	29290653
chr2	29296891	29297391
chr2	29298496	29299182
chr2	29299555	29300055
chr2	29301633	29302133
chr2	29303118	29303618
chr2	29303743	29304243
chr2	29305095	29305595
chr2	29308496	29308996
chr2	29309751	29310251
chr2	29315875	29316375
chr2	29327306	29327806
chr2	29351283	29352069
chr2	29373093	29373593
chr2	29394474	29394974
chr2	29396937	29397437
chr2	29404536	29405036
chr2	29459916	29460416
chr2	29608136	29608636
chr2	29771052	29771552
chr2	29793758	29794258
chr2	29996363	29997029
chr2	42249889	42250443
chr2	42325990	42326490
chr2	42336960	42337460
chr2	42341601	42342211
chr2	42343636	42344136
chr2	42345113	42345829
chr2	42361306	42361806
chr2	42363292	42363792
chr2	42365063	42365563
chr2	42366545	42367218
chr2	42368669	42369169
chr2	42375586	42376343
chr2	42381711	42382211
chr2	42383561	42384275
chr2	42384912	42385412
chr2	42396400	42396900
chr2	42397870	42398370
chr2	42405905	42407097
chr2	42409345	42409845
chr2	42410378	42413192
chr2	47483656	47484180
chr2	47488871	47489371
chr2	47490626	47491126
chr2	47492880	47493380
chr2	47494737	47495237
chr2	47496756	47497256
chr2	47510235	47510735
chr2	47525996	47526496
chr2	47543486	47543986
chr2	47547126	47547626
chr2	47551407	47551907
chr2	47555541	47556041
chr2	47556862	47557362
chr2	47558789	47559289
chr2	47561177	47561677
chr2	47563294	47563893
chr2	47592946	47593877
chr2	47863681	47864181
chr2	47871418	47871918
chr2	47876372	47876872
chr2	47879254	47881798
chr2	47883946	47884446
chr2	47885362	47885862
chr2	47886056	47886556
chr2	47886674	47887755
chr2	60962123	60962623
chr2	60972143	60972643
chr2	60974860	60975360
chr2	60981427	60981927
chr2	60997336	60997836
chr2	60998632	60999389
chr2	61000464	61001497
chr2	61002402	61003682
chr2	111111795	111112296
chr2	111113594	111114094
chr2	111114912	111116476
chr2	111123105	111123605
chr2	111124464	111124964
chr2	111127280	111127780
chr2	111129628	111130128
chr2	111130877	111131377
chr2	111131396	111131896
chr2	111132265	111132978
chr2	111133807	111134307
chr2	111135512	111136012
chr2	111140137	111140637
chr2	111141411	111142121
chr2	111143301	111143801
chr2	111144345	111144845
chr2	111146557	111147057
chr2	111147953	111148634
chr2	111151815	111152327
chr2	127731305	127731805
chr2	127733168	127733668
chr2	127735083	127735583
chr2	127745191	127745691
chr2	127746709	127747209
chr2	127753070	127753570
chr2	127754335	127754835
chr2	127760656	127761156
chr2	127762558	127763058
chr2	127763215	127764545
chr2	127766524	127767024
chr2	127767412	127768411
chr2	189547192	189547692
chr2	189557582	189558943
chr2	189559820	189560320
chr2	189560829	189561329
chr2	189561338	189561838
chr2	189562144	189562644
chr2	189562844	189563555
chr2	189563752	189564917
chr2	189564927	189565427
chr2	189565635	189566631
chr2	189566781	189568294
chr2	189568462	189569668
chr2	189569913	189570948
chr2	189571014	189571917
chr2	189572055	189573090
chr2	189574145	189574784
chr2	189575046	189575546
chr2	189575713	189577532
chr2	189578125	189578848
chr2	189578954	189579620
chr2	189579685	189580185
chr2	189580275	189581318
chr2	189581794	189582294
chr2	189582993	189583990
chr2	189584599	189585717
chr2	189604886	189607187
chr2	189607757	189608257
chr2	189609431	189609931
chr2	189612139	189612639
chr2	189614361	189614861
chr2	189615468	189616426
chr2	189617927	189618427
chr2	189618575	189619075
chr2	189620957	189621457
chr2	189622122	189622622
chr2	189623344	189623844
chr2	189624122	189624622
chr2	189624920	189625420
chr2	189625497	189627407
chr2	189629721	189630595
chr2	189631199	189632092
chr2	189633478	189633978
chr2	189634310	189634810
chr2	189635613	189636442
chr2	189636728	189637228
chr2	189637327	189638252
chr2	189639165	189639977
chr2	189640785	189641469
chr2	189641556	189642056
chr2	189644788	189645288
chr2	189648136	189648636
chr2	189651264	189651764
chr2	189651806	189652306
chr2	189652726	189653226
chr2	189653738	189654238
chr2	189656732	189657232
chr2	189657908	189658408
chr2	189658467	189658967
chr2	189659469	189659969
chr2	189661455	189661955
chr2	189665086	189665586
chr2	189670025	189670525
chr2	189671464	189671964
chr2	189672844	189673344
chr2	189676992	189677492
chr2	189683058	189683558
chr2	189752415	189752915
chr2	190357210	190357768
chr2	190364587	190365087
chr2	190368581	190369081
chr2	190378424	190380025
chr2	190390820	190391375
chr2	190416743	190417243
chr2	190425437	190425937
chr2	190426732	190428099
chr2	190436650	190437578
chr2	190440585	190441085
chr2	190446297	190446797
chr2	190450075	190450671
chr2	208102760	208103267
chr2	208128408	208128908
chr2	208133018	208133518
chr2	208133859	208134359
chr2	208140232	208140732
chr2	208142938	208143469
chr2	208148082	208148582
chr2	208150299	208150843
chr2	208169883	208171806
chr2	208809199	208810138
chr2	208811871	208812371
chr2	208812652	208813152
chr2	208814789	208815289
chr2	208816235	208816735
chr2	208818091	208818591
chr2	208821234	208821734
chr2	208824218	208824718
chr2	208826642	208827142
chr2	208827730	208828230
chr2	211948691	211957058
chr2	211959722	211960222
chr2	211960689	211961189
chr2	211993246	211993746
chr2	211994776	211995276
chr2	211996948	211997448
chr2	212001166	212001666
chr2	212003743	212004243
chr2	212134716	212135216
chr2	212191946	212192446
chr2	212196703	212197203
chr2	212203248	212203748
chr2	212230511	212231192
chr2	212238120	212238620
chr2	212245931	212246431
chr2	212251838	212252338
chr2	212274787	212275287
chr2	212276869	212277369
chr2	212278075	212278575
chr2	212284833	212285333
chr2	212286312	212286812
chr2	212295184	212295684
chr2	212297855	212298355
chr2	212323392	212323892
chr2	212360812	212361312
chr2	212520243	212520743
chr2	212697548	212698048
chr2	213111209	213111864
chr2	222772851	222775280
chr2	222792960	222793460
chr2	222794018	222794518
chr2	222804894	222805394
chr2	222866407	222867447
chr2	222868306	222868806
chr2	222869809	222870309
chr2	222871352	222871969
chr2	225043113	225047369
chr2	225050984	225051484
chr2	225054696	225055196
chr2	225068610	225069110
chr2	225070512	225071012
chr2	225073136	225073636
chr2	225075730	225076230
chr2	225076448	225076948
chr2	225078755	225079255
chr2	225079642	225080142
chr2	225084179	225084679
chr2	225086292	225086792
chr2	225087403	225087903
chr2	225108296	225108796
chr2	225130469	225130969
chr2	225135661	225136260
chr2	225142468	225142968
chr2	225157882	225158382
chr2	227575671	227580548
chr2	227580871	227581371
chr2	227583117	227583617
chr2	227584949	227585449
chr2	227594821	227595325
chr2	227598516	227599016
chr2	227600548	227601166
chr2	227603231	227603731
chr2	227604710	227605422
chr2	227606156	227606656
chr2	227614912	227615412
chr2	227615841	227616341
chr2	227620222	227620722
chr2	227622810	227623310
chr2	227623778	227624278
chr2	227625069	227625569
chr2	227627376	227627876
chr2	227628740	227629240
chr2	227630230	227630730
chr2	227632224	227632724
chr2	227632900	227633400
chr2	227635274	227635774
chr2	227650696	227651196
chr2	227653206	227653706
chr2	227654861	227655361
chr2	227661445	227661945
chr2	227662623	227663123
chr2	227666917	227667417
chr2	227671456	227671956
chr2	227672365	227672865
chr2	227674241	227675097
chr2	227675529	227676381
chr2	227676722	227677342
chr2	227681312	227682680
chr2	227684406	227684906
chr2	227687288	227687872
chr2	227691413	227691913
chr2	227692627	227693127
chr2	227693538	227694291
chr2	227712910	227713410
chr2	227717247	227717747
chr2	227720007	227720709
chr2	227736770	227737270
chr2	227737399	227737928
chr2	227810706	227811206
chr2	227812898	227813398
chr2	227817052	227818183
chr2	227818695	227819195
chr2	227819422	227820048
chr2	227820281	227820781
chr2	227821046	227821692
chr2	227823881	227824564
chr2	227826027	227826810
chr2	227826853	227827353
chr2	227827396	227827896
chr2	227828758	227829752
chr2	227830334	227830834
chr2	227832543	227833274
chr2	227833810	227834310
chr2	227836570	227837072
chr2	227839173	227839673
chr2	227839751	227840251
chr2	227842655	227843155
chr2	227843571	227844071
chr2	227845743	227846243
chr2	227849141	227849641
chr2	227850211	227850711
chr2	227852552	227853052
chr2	227853225	227854160
chr2	227855159	227855659
chr2	227856522	227857490
chr2	227861909	227862409
chr2	227862754	227863254
chr2	227863527	227864027
chr2	227865964	227866464
chr2	227867240	227868503
chr2	227870477	227870977
chr2	227871457	227871957
chr2	227875784	227876284
chr2	227876605	227877292
chr2	227877744	227878244
chr2	227880525	227881025
chr2	227881698	227882471
chr2	227883572	227884072
chr2	227884746	227887752
chr2	237897401	237898426
chr2	237898774	237899274
chr2	237906631	237907131
chr2	237907890	237908390
chr2	237909466	237909966
chr2	237912198	237912698
chr2	237913834	237914532
chr2	237915245	237915745
chr2	237917729	237918829
chr2	237919666	237920166
chr2	237920970	237921470
chr2	237921499	237922270
chr2	237923310	237923810
chr2	237924293	237924793
chr2	237925685	237926185
chr2	237926504	237927004
chr2	237928049	237928549
chr2	237930497	237931482
chr2	237931684	237932184
chr2	237932194	237933007
chr2	237933256	237933756
chr2	237934280	237934780
chr2	237934917	237935417
chr2	237936458	237936958
chr2	237937521	237938021
chr2	237938999	237939499
chr2	237940069	237940668
chr2	237941945	237942559
chr2	237944999	237945719
chr2	237947794	237948402
chr2	237950154	237950726
chr2	237952018	237952617
chr2	237954297	237954881
chr2	237960964	237961568
chr2	237961597	237962097
chr2	237967969	237968586
chr2	237969904	237970419
chr2	237987197	237987712
chr3	10042885	10043385
chr3	10045107	10045607
chr3	10049336	10049836
chr3	10050937	10052137
chr3	10052747	10053247
chr3	10055752	10056717
chr3	10058101	10058601
chr3	10059045	10060781
chr3	10063086	10063586
chr3	10064418	10064918
chr3	10065874	10066374
chr3	10068876	10069376
chr3	10076783	10077283
chr3	10078615	10079115
chr3	10080827	10081736
chr3	10081878	10082856
chr3	10083697	10084197
chr3	10089360	10090242
chr3	10091036	10091536
chr3	10094573	10095073
chr3	10097598	10098339
chr3	10102301	10102801
chr3	10103633	10104133
chr3	10104930	10105823
chr3	10106773	10107273
chr3	10108651	10109151
chr3	10109738	10110238
chr3	10110760	10111260
chr3	10111671	10112171
chr3	10112833	10113333
chr3	10115202	10116344
chr3	10117872	10118614
chr3	10158319	10158871
chr3	10163009	10163509
chr3	10166471	10168744
chr3	12600108	12601156
chr3	12601163	12601937
chr3	12601989	12602489
chr3	12603863	12604363
chr3	12607135	12607635
chr3	12607999	12608499
chr3	12615999	12617151
chr3	12620462	12620962
chr3	12622499	12622999
chr3	12625094	12626033
chr3	12628255	12628755
chr3	12634880	12635380
chr3	12680245	12680745
chr3	14161651	14162660
chr3	14163586	14164086
chr3	14164206	14164706
chr3	14164898	14165632
chr3	14168627	14169127
chr3	14172606	14173189
chr3	14174491	14175470
chr3	14176040	14176540
chr3	14181127	14181627
chr3	14181761	14182261
chr3	14183465	14183965
chr3	14184573	14185073
chr3	14186748	14187248
chr3	14189219	14189719
chr3	14194807	14195307
chr3	30622986	30623707
chr3	30639482	30639982
chr3	30661077	30661577
chr3	30666611	30667111
chr3	30677832	30678332
chr3	30688074	30688933
chr3	30690422	30690922
chr3	30704694	30705194
chr3	30707916	30710638
chr3	37009821	37010340
chr3	37012909	37013409
chr3	37017249	37017749
chr3	37020683	37021183
chr3	37023272	37023785
chr3	37025065	37025612
chr3	37028086	37028800
chr3	37030733	37031233
chr3	37033798	37034298
chr3	37036632	37037132
chr3	37042067	37042567
chr3	37045103	37045603
chr3	37056485	37056985
chr3	37058545	37059045
chr3	37063846	37064346
chr3	37064808	37065706
chr3	37066815	37067411
chr3	41211171	41211671
chr3	41211914	41212414
chr3	41215800	41216333
chr3	41227294	41227794
chr3	41240296	41240796
chr3	41240885	41242506
chr3	41243525	41244025
chr3	41249638	41250443
chr3	41250463	41250963
chr3	41252029	41252529
chr3	41252669	41253394
chr3	41254291	41254791
chr3	41255489	41256943
chr3	69871159	69871683
chr3	69895468	69895968
chr3	69997910	69998410
chr3	70010850	70011350
chr3	70068262	70068783
chr3	70069527	70070027
chr3	70070193	70071231
chr3	70072875	70073375
chr3	70080701	70081201
chr3	70083440	70083949
chr3	70088084	70088584
chr3	70090938	70091438
chr3	70096688	70100177
chr3	129680962	129682851
chr3	129683165	129683665
chr3	129685216	129685716
chr3	129687260	129687901
chr3	129688223	129688723
chr3	129694325	129694825
chr3	131761665	131762165
chr3	131764602	131765198
chr3	131766528	131767148
chr3	131768236	131768796
chr3	131769581	131770138
chr3	131772352	131772927
chr3	131775490	131776059
chr3	131783017	131783813
chr3	131787867	131788367
chr3	131790420	131790920
chr3	131792352	131792852
chr3	131793861	131795010
chr3	131795596	131796096
chr3	131799682	131800182
chr3	131801068	131801568
chr3	131808233	131808733
chr3	131810217	131810717
chr3	131811964	131812464
chr3	131823136	131823636
chr3	131827800	131828300
chr3	131828628	131829128
chr3	131835892	131836392
chr3	131837014	131837514
chr3	131842967	131843467
chr3	131844134	131844795
chr3	131850600	131851100
chr3	131860008	131860508
chr3	131863171	131863842
chr3	131866334	131866834
chr3	131876736	131878566
chr3	170965061	170965561
chr3	180348795	180349295
chr3	180399196	180399696
chr3	180400027	180400527
chr3	180401647	180402147
chr3	180403899	180404399
chr3	180404778	180405278
chr3	180409880	180410380
chr3	180410494	180411230
chr3	180418504	180419004
chr3	180419469	180420733
chr3	180424366	180424866
chr3	180424993	180425493
chr3	180426233	180426733
chr3	180429589	180430089
chr3	180430295	180431033
chr3	180434576	180435189
chr3	187246804	187249343
chr3	187252314	187252814
chr3	187257393	187258190
chr3	187264680	187265180
chr3	187266176	187266676
chr3	187280194	187280694
chr3	187281344	187281844
chr3	187305563	187306616
chr3	187309247	187309747
chr3	188921859	188923083
chr3	188925242	188925742
chr3	188925796	188926296
chr3	188927047	188927547
chr3	188928684	188929184
chr3	188929532	188930503
chr3	188932052	188932552
chr3	188933850	188934350
chr3	188935120	188935620
chr3	188936507	188937007
chr3	188945781	188946281
chr4	1764661	1765161
chr4	1765213	1765745
chr4	1770664	1771555
chr4	1772727	1773705
chr4	1774264	1774764
chr4	1775039	1775539
chr4	1775700	1776672
chr4	1776691	1780396
chr4	39874869	39875369
chr4	39920539	39921039
chr4	39921193	39922676
chr4	41440857	41443096
chr4	41443967	41444467
chr4	41445144	41445744
chr4	54790022	54790522
chr4	54819461	54819961
chr4	54821928	54822428
chr4	54824471	54824971
chr4	54825658	54826158
chr4	54828049	54828821
chr4	54831365	54831865
chr4	54833131	54833631
chr4	54834308	54834808
chr4	54835252	54836081
chr4	54838114	54838614
chr4	54838625	54839613
chr4	54841073	54841573
chr4	54846103	54847076
chr4	54848160	54848660
chr4	54849523	54850236
chr4	54851108	54851608
chr4	54856049	54859168
chr4	55218679	55219179
chr4	55256320	55256820
chr4	55259098	55259598
chr4	55260371	55260871
chr4	55264481	55264981
chr4	55267866	55268366
chr4	55270155	55270655
chr4	55284314	55284814
chr4	55286627	55287127
chr4	55287944	55289239
chr4	55290083	55290583
chr4	55292047	55292547
chr4	55292608	55293108
chr4	55293804	55294304
chr4	55297227	55298401
chr4	55299352	55301636
chr4	55639416	55641087
chr4	55642673	55643173
chr4	55643260	55643760
chr4	55648357	55648857
chr4	55649595	55650095
chr4	55650098	55651191
chr4	55653340	55653840
chr4	55655553	55656053
chr4	55656295	55656795
chr4	55656960	55657460
chr4	55658388	55659379
chr4	55659424	55659924
chr4	55662637	55663609
chr4	55665488	55665988
chr4	55666560	55667060
chr4	55667423	55667923
chr4	55668489	55668989
chr4	55671159	55671885
chr4	55674067	55674567
chr4	55674870	55675370
chr4	55675632	55676520
chr4	55679376	55679876
chr4	55681818	55682318
chr4	55686085	55686585
chr4	104246412	104246922
chr4	104249302	104249802
chr4	104251276	104251776
chr4	104254860	104255360
chr4	104256989	104257489
chr4	104260597	104261097
chr4	104263336	104263836
chr4	104273151	104273651
chr4	104274150	104274650
chr4	104276512	104277175
chr4	104278756	104279258
chr4	104280290	104281191
chr4	104281315	104281815
chr4	104282185	104282685
chr4	104283683	104284183
chr4	104284831	104285331
chr4	104285548	104286824
chr4	104287857	104288357
chr4	104289278	104290119
chr4	104291654	104292154
chr4	104293505	104294005
chr4	104298735	104300023
chr4	104301058	104302252
chr4	104303553	104304372
chr4	104315176	104315676
chr4	104316360	104316860
chr4	104317329	104317829
chr4	104320746	104321246
chr4	104321753	104322253
chr4	104323183	104324101
chr4	104326192	104326692
chr4	104334618	104335500
chr4	104335530	104336030
chr4	104336335	104337064
chr4	104337161	104337661
chr4	104338693	104339193
chr4	121200040	121200893
chr4	121201279	121201779
chr4	121202388	121202888
chr4	121206098	121206598
chr4	121207088	121207588
chr4	153461860	153463751
chr4	153464641	153465141
chr4	153466471	153466971
chr4	153468651	153469151
chr4	153470081	153470581
chr4	153471152	153471652
chr4	153473010	153473510
chr4	153478221	153478721
chr4	153487353	153487853
chr4	153490435	153490935
chr4	153493066	153493566
chr4	153522703	153523203
chr4	153551905	153552474
chr4	153675333	153675833
chr5	38510823	38518077
chr5	38518237	38518737
chr5	38520431	38520931
chr5	38521509	38522009
chr5	38524771	38525271
chr5	38525850	38526350
chr5	38529305	38529805
chr5	38532098	38532598
chr5	38535157	38535657
chr5	38538327	38538827
chr5	38539658	38540158
chr5	38541599	38542099
chr5	38542177	38542677
chr5	38546200	38546700
chr5	38547486	38547986
chr5	38559110	38559610
chr5	38562834	38563334
chr5	38564392	38564892
chr5	38566195	38566695
chr5	38630937	38631437
chr5	55266680	55273627
chr5	55274046	55274546
chr5	55278876	55279376
chr5	55281532	55282032
chr5	55282869	55284136
chr5	55286236	55286736
chr5	55287386	55287965
chr5	55288585	55289085
chr5	55291817	55292317
chr5	55294764	55295264
chr5	55295564	55296096
chr5	55299671	55300171
chr5	55301038	55301643
chr5	55307516	55308100
chr5	55314103	55314603
chr5	55326199	55326699
chr5	55430840	55431340
chr5	57785571	57789370
chr5	57789462	57790873
chr5	57791222	57791722
chr5	67558156	67558656
chr5	67604770	67605270
chr5	67605310	67605810
chr5	67611002	67611502
chr5	67611963	67612801
chr5	67619922	67620422
chr5	67622085	67622585
chr5	67623644	67624144
chr5	67624484	67625606
chr5	67625941	67626441
chr5	67626570	67627288
chr5	67627578	67628090
chr5	67628996	67633403
chr5	112101252	112102242
chr5	112118295	112118795
chr5	112129714	112130214
chr5	112130636	112131136
chr5	112138993	112139529
chr5	112144193	112144693
chr5	112147123	112147623
chr5	112155834	112156334
chr5	112164677	112165177
chr5	112178890	112179390
chr5	112182501	112183001
chr5	112185290	112185790
chr5	112190524	112191024
chr5	112191314	112191814
chr5	112192260	112192760
chr5	112198404	112198904
chr5	112201149	112209834
chr5	142130156	142130820
chr5	142132283	142132783
chr5	142232947	142233447
chr5	142234640	142235140
chr5	142238909	142239409
chr5	142244848	142245348
chr5	142253786	142254292
chr5	142261486	142261986
chr5	142263104	142263604
chr5	142267253	142267753
chr5	142272745	142273245
chr5	142291585	142292085
chr5	142373606	142374106
chr5	142396737	142397237
chr5	142401361	142401861
chr5	142413991	142414491
chr5	142415565	142416065
chr5	142417203	142417703
chr5	142480576	142481076
chr5	142493544	142494044
chr5	142506814	142507314
chr5	142566761	142567344
chr5	142573551	142574051
chr5	142582116	142588769
chr5	149473598	149475702
chr5	149477240	149477740
chr5	149478306	149478806
chr5	149479023	149479523
chr5	149479574	149480074
chr5	149480455	149481269
chr5	149481466	149481966
chr5	149482628	149483128
chr5	149483811	149484785
chr5	149485017	149485517
chr5	149486073	149486573
chr5	149489369	149489869
chr5	149490107	149490607
chr5	149491543	149492043
chr5	149492352	149492852
chr5	149493179	149493951
chr5	149494389	149494889
chr5	149495223	149495723
chr5	149496537	149497037
chr5	149515134	149515634
chr5	170747259	170747759
chr5	170749450	170749950
chr5	170750724	170751612
chr5	170752122	170752805
chr5	170759541	170760041
chr5	170760241	170760741
chr5	170764712	170765212
chr5	170765920	170766420
chr5	170767096	170767596
chr5	170770064	170770564
chr5	179961112	179962996
chr5	179967362	179967890
chr5	179968367	179968867
chr5	179969321	179969821
chr5	179970761	179971261
chr5	179971915	179972415
chr5	179972417	179972917
chr5	179973480	179973980
chr5	179975784	179976284
chr5	179976303	179976803
chr5	179978201	179979573
chr5	179979597	179981035
chr5	179981079	179981579
chr5	179982141	179982641
chr5	179983354	179983854
chr5	179985306	179986044
chr5	179988297	179990533
chr5	179991086	179991586
chr5	180008900	180009400
chr6	336535	337035
chr6	337983	338483
chr6	339664	340164
chr6	340641	341141
chr6	341930	342430
chr6	343632	344132
chr6	346351	346851
chr6	349824	350324
chr6	352455	356193
chr6	27942606	27943286
chr6	35528082	35528582
chr6	35531502	35532108
chr6	35533083	35534374
chr6	35534898	35535726
chr6	35536090	35536590
chr6	35538357	35538857
chr6	35541999	35542859
chr6	36754265	36754830
chr6	36758204	36758704
chr6	36759827	36760327
chr6	36761343	36763086
chr6	42010650	42011823
chr6	42012093	42012593
chr6	42012781	42013281
chr6	42015944	42016942
chr6	42017099	42017599
chr6	42124060	42124560
chr6	117716191	117716691
chr6	117728662	117729162
chr6	117736467	117736967
chr6	117737787	117738287
chr6	117738675	117739175
chr6	117744814	117745314
chr6	117745826	117746326
chr6	117747555	117748055
chr6	117748933	117749433
chr6	117751980	117752480
chr6	117753925	117754425
chr6	117756261	117756761
chr6	117756994	117757494
chr6	117764862	117765362
chr6	117768829	117769622
chr6	117770078	117770578
chr6	117771767	117772267
chr6	117780684	117781186
chr6	117784378	117784878
chr6	117785513	117786013
chr6	117787516	117788480
chr6	117790340	117790840
chr6	117792738	117793238
chr6	117793267	117793767
chr6	117793789	117794289
chr6	117806715	117807215
chr6	117811019	117811519
chr6	117813378	117813878
chr6	117814550	117815050
chr6	117815492	117816013
chr6	117817204	117817704
chr6	117820879	117821379
chr6	117821860	117822783
chr6	117823832	117824332
chr6	117824622	117825122
chr6	117830814	117831314
chr6	117831960	117832460
chr6	117837218	117837718
chr6	117842138	117842638
chr6	117843894	117844394
chr6	117846090	117846590
chr6	117853301	117853801
chr6	117988125	117991240
chr6	117994550	117995050
chr6	117997260	117997760
chr6	117998514	117999014
chr6	118001156	118001658
chr6	118002871	118003628
chr6	118005066	118005566
chr6	118006584	118007088
chr6	118029860	118030374
chr7	2912295	2913002
chr7	2916018	2916518
chr7	2918144	2918644
chr7	2919287	2919787
chr7	2921215	2921715
chr7	2923248	2923748
chr7	2924449	2924949
chr7	2925402	2925902
chr7	2928607	2929107
chr7	2929143	2929643
chr7	2930209	2930709
chr7	2932675	2933175
chr7	2934558	2935058
chr7	2935943	2936443
chr7	2938471	2938971
chr7	2940451	2940951
chr7	2943046	2943546
chr7	2943880	2944380
chr7	2944665	2945165
chr7	2945749	2946249
chr7	2950285	2950785
chr7	2951798	2952298
chr7	2953591	2954091
chr7	2964476	2964976
chr7	3049716	3050216
chr7	5984553	5985053
chr7	5992916	5993777
chr7	5995785	5996285
chr7	5997922	5998422
chr7	6001491	6001991
chr7	6003282	6003782
chr7	6005099	6005599
chr7	6008452	6008952
chr7	6009648	6010422
chr7	6014824	6015459
chr7	13897379	13902373
chr7	13906689	13907189
chr7	13912415	13912915
chr7	13915566	13916066
chr7	13917173	13917673
chr7	13937526	13938026
chr7	13941702	13942202
chr7	13945082	13945582
chr7	13983351	13983854
chr7	13992215	13993062
chr7	13994030	13994530
chr7	13994677	13996155
chr7	13997086	13997586
chr7	27836726	27839120
chr7	27846677	27847177
chr7	27901212	27901712
chr7	27997839	27998339
chr7	28186535	28187035
chr7	39629568	39630068
chr7	39692580	39693080
chr7	39696360	39696860
chr7	39702646	39703146
chr7	39712247	39714240
chr7	50314744	50315244
chr7	50328966	50329466
chr7	50337588	50338088
chr7	50411605	50412105
chr7	50417566	50418066
chr7	50422350	50422850
chr7	50426738	50427238
chr7	50435110	50440293
chr7	55054136	55054636
chr7	55177299	55177799
chr7	55178334	55178834
chr7	55181610	55182110
chr7	55186265	55186765
chr7	55187542	55188042
chr7	55189019	55189519
chr7	55190825	55191325
chr7	55191533	55192233
chr7	55192645	55193145
chr7	55195176	55195676
chr7	55196502	55197002
chr7	55198715	55199215
chr7	55200296	55200796
chr7	55201239	55201739
chr7	55203463	55203963
chr7	55205494	55206631
chr7	55207991	55208491
chr7	55208919	55209419
chr7	55209708	55210208
chr7	55216323	55216823
chr7	55226734	55227234
chr7	55227741	55228241
chr7	55233727	55234227
chr7	55235302	55235802
chr7	55236209	55237196
chr7	55237508	55238008
chr7	55240443	55242524
chr7	66090125	66090921
chr7	66093391	66093891
chr7	66096449	66096949
chr7	92072175	92082536
chr7	92085140	92085640
chr7	92090061	92090561
chr7	92138481	92138981
chr7	92192710	92193210
chr7	92241764	92242264
chr7	92300341	92301386
chr7	93861809	93862708
chr7	93864751	93865251
chr7	93865387	93865887
chr7	93866065	93866565
chr7	93867098	93867740
chr7	93868592	93869092
chr7	93871576	93873198
chr7	93873275	93873775
chr7	93874867	93876295
chr7	93876369	93878603
chr7	93879093	93879593
chr7	93879631	93880608
chr7	93880715	93881747
chr7	93882246	93882746
chr7	93883452	93883952
chr7	93884776	93885276
chr7	93885524	93886024
chr7	93886523	93887023
chr7	93887258	93888534
chr7	93888924	93889424
chr7	93890036	93890536
chr7	93891388	93891888
chr7	93892169	93893975
chr7	93894033	93894740
chr7	93894754	93895254
chr7	93895383	93895883
chr7	93896307	93896807
chr7	93897495	93898480
chr7	116099525	116100031
chr7	116126361	116127574
chr7	116158804	116159304
chr7	116167057	116167557
chr7	116167979	116168479
chr7	116182475	116182975
chr7	116184528	116185246
chr7	116185580	116186080
chr7	116186454	116186981
chr7	116190199	116190699
chr7	116196758	116197258
chr7	116198616	116199459
chr7	116202036	116202536
chr7	116204469	116204969
chr7	116205907	116206407
chr7	116209083	116209583
chr7	116210427	116210927
chr7	116222763	116225676
chr7	128615949	128616559
chr7	128630314	128630814
chr7	128632135	128633023
chr7	128633087	128633853
chr7	128635632	128636132
chr7	128636170	128636670
chr7	128637283	128637783
chr7	128637866	128638366
chr7	128638530	128639030
chr7	128639101	128640617
chr7	138166666	138173397
chr7	138175241	138175741
chr7	138179431	138179931
chr7	138187282	138187782
chr7	138196334	138196834
chr7	138203088	138203588
chr7	138204686	138205186
chr7	138206296	138206796
chr7	138214632	138215132
chr7	138216522	138217022
chr7	138229470	138229970
chr7	138234080	138234580
chr7	138238698	138239198
chr7	138240088	138240588
chr7	138242047	138242547
chr7	138244092	138244592
chr7	138246271	138246771
chr7	138247452	138247952
chr7	138252034	138255110
chr7	140080645	140081145
chr7	140085898	140086398
chr7	140095372	140095872
chr7	140099353	140099853
chr7	140100229	140100729
chr7	140123019	140123519
chr7	140124052	140124552
chr7	140127654	140128154
chr7	140129108	140129608
chr7	140133585	140134085
chr7	140140407	140140907
chr7	140146441	140146941
chr7	140147505	140148005
chr7	140154030	140154530
chr7	140154963	140155463
chr7	140180760	140181260
chr7	140196181	140196681
chr7	140270684	140271184
chr8	17824562	17825062
chr8	17826286	17826786
chr8	17837187	17837687
chr8	17838796	17839296
chr8	17840414	17840914
chr8	17841315	17842139
chr8	17848814	17849314
chr8	17852209	17852709
chr8	17854617	17855117
chr8	17857101	17857601
chr8	17858230	17858730
chr8	17858882	17859697
chr8	17861629	17862419
chr8	17863643	17864143
chr8	17864735	17865235
chr8	17866207	17866732
chr8	17867641	17868440
chr8	17868614	17869114
chr8	17871202	17871702
chr8	17874047	17874547
chr8	17882212	17882712
chr8	17887072	17888062
chr8	17891458	17891958
chr8	17893160	17893660
chr8	17895090	17895590
chr8	17907869	17908369
chr8	17911185	17911685
chr8	17912178	17912678
chr8	17912841	17913829
chr8	17915539	17916039
chr8	17916251	17916751
chr8	17926946	17927640
chr8	17929230	17931733
chr8	17935301	17935801
chr8	31010320	31011031
chr8	31035266	31035766
chr8	31036017	31036517
chr8	31041170	31041670
chr8	31041797	31042297
chr8	31043916	31044416
chr8	31045101	31045601
chr8	31053038	31053538
chr8	31057890	31058390
chr8	31060547	31061047
chr8	31062014	31062514
chr8	31064656	31065156
chr8	31065736	31066236
chr8	31067307	31068196
chr8	31068672	31069172
chr8	31073617	31074117
chr8	31077710	31078210
chr8	31088515	31089015
chr8	31093249	31093749
chr8	31097142	31097642
chr8	31101381	31102262
chr8	31109244	31109744
chr8	31118323	31119036
chr8	31119472	31119972
chr8	31120395	31120895
chr8	31123899	31124728
chr8	31127206	31127706
chr8	31131498	31131998
chr8	31134257	31134757
chr8	31143934	31144434
chr8	31150053	31150818
chr8	38387813	38391765
chr8	38392378	38392890
chr8	38393786	38394286
chr8	38394356	38395226
chr8	38396059	38396562
chr8	38398294	38398794
chr8	38399525	38400025
chr8	38401029	38401529
chr8	38402609	38403109
chr8	38404432	38405319
chr8	38405768	38406740
chr8	38416765	38417265
chr8	38433855	38434370
chr8	38444115	38445509
chr8	41906154	41911542
chr8	41913837	41914337
chr8	41917517	41918119
chr8	41919322	41919822
chr8	41920289	41920789
chr8	41923063	41923563
chr8	41924257	41924757
chr8	41925718	41926218
chr8	41931779	41932279
chr8	41933585	41934085
chr8	41951188	41951688
chr8	41953593	41954093
chr8	41955135	41955635
chr8	41957312	41957812
chr8	41958322	41958822
chr8	41963934	41964434
chr8	42025053	42025977
chr8	42026089	42026589
chr8	42028369	42028869
chr8	91014740	91017016
chr8	91018205	91018705
chr8	91024464	91024964
chr8	91027372	91027872
chr8	91029012	91029512
chr8	91034622	91035122
chr8	91036573	91037073
chr8	91039944	91040444
chr8	91045613	91046113
chr8	91051615	91052115
chr8	91052386	91052886
chr8	91059426	91059926
chr8	91061968	91062468
chr8	91062603	91063103
chr8	91063132	91063632
chr8	91063943	91064443
chr8	91065460	91066252
chr8	118875910	118881317
chr8	118885978	118886478
chr8	118888467	118888967
chr8	118894087	118894587
chr8	118899653	118900153
chr8	118900905	118901405
chr8	118903701	118904201
chr8	118911460	118911960
chr8	118916668	118917168
chr8	118918325	118918825
chr8	119191505	119193119
chr8	128816862	128818051
chr8	128819676	128820447
chr8	128821616	128822853
chr8	145707363	145710926
chr8	145710946	145712956
chr8	145713062	145714201
chr9	4975188	4975688
chr9	4975731	4976231
chr9	5011838	5012338
chr9	5019595	5020095
chr9	5034212	5034712
chr9	5040509	5041009
chr9	5044474	5044974
chr9	5045479	5045979
chr9	5054712	5055212
chr9	5056484	5056984
chr9	5058865	5059365
chr9	5059739	5060239
chr9	5062309	5062809
chr9	5063492	5063992
chr9	5067267	5067767
chr9	5068125	5068625
chr9	5070055	5070858
chr9	5071543	5072043
chr9	5079519	5080019
chr9	5080258	5081075
chr9	5112813	5113313
chr9	5116140	5116640
chr9	5116684	5117995
chr9	21957746	21958246
chr9	21960804	21961304
chr9	21964403	21965108
chr9	21984055	21984564
chr9	21992909	21996366
chr9	21998674	21999312
chr9	35063775	35064680
chr9	35064752	35066242
chr9	35066255	35067579
chr9	35067989	35068918
chr9	35068943	35070013
chr9	36828539	36830633
chr9	36836633	36837133
chr9	36871802	36872302
chr9	36913167	36913667
chr9	36956384	36956884
chr9	36992459	36992959
chr9	36996252	36996752
chr9	37004843	37005343
chr9	37010466	37010966
chr9	37023980	37024480
chr9	79525020	79526249
chr9	79533077	79533577
chr9	79599014	79599514
chr9	79602070	79602570
chr9	79620179	79620679
chr9	79726739	79727239
chr9	79835674	79836174
chr9	96901158	96903953
chr9	96909021	96909521
chr9	96912624	96913903
chr9	96916523	96917023
chr9	96919206	96919706
chr9	96926989	96927489
chr9	96928408	96928908
chr9	96937277	96937777
chr9	96951858	96952358
chr9	96972964	96973464
chr9	96973945	96974445
chr9	97042549	97043049
chr9	97049327	97049827
chr9	97051101	97051601
chr9	97119030	97119971
chr9	97245083	97248494
chr9	97248816	97249589
chr9	97251049	97252244
chr9	97255402	97255902
chr9	97258198	97258698
chr9	97260006	97260506
chr9	97261545	97262045
chr9	97263780	97264280
chr9	97269124	97269624
chr9	97270805	97271305
chr9	97271725	97272225
chr9	97275949	97276449
chr9	97277950	97278450
chr9	97278661	97279161
chr9	97279478	97280474
chr9	97280927	97281427
chr9	97281883	97282842
chr9	97283848	97284522
chr9	97287633	97288133
chr9	97308356	97308856
chr9	97308921	97309676
chr9	97310114	97310614
chr9	97318570	97319070
chr9	99477013	99477690
chr9	99484223	99484723
chr9	99486835	99487335
chr9	99489032	99489532
chr9	99491440	99491940
chr9	99495557	99496057
chr9	99499118	99499618
chr9	100907069	100907569
chr9	100930831	100931331
chr9	100934477	100934977
chr9	100939827	100940327
chr9	100944473	100944973
chr9	100946663	100947163
chr9	100948400	100948900
chr9	100949572	100950072
chr9	100951283	100956295
chr9	132578987	132579971
chr9	132700444	132700944
chr9	132719109	132719609
chr9	132719907	132720407
chr9	132727857	132728357
chr9	132737129	132737629
chr9	132737907	132738407
chr9	132739918	132740418
chr9	132743449	132743949
chr9	132745071	132746040
chr9	132749177	132752883
chr9	134756557	134761962
chr9	134762223	134762975
chr9	134765734	134766234
chr9	134766602	134767102
chr9	134767654	134768154
chr9	134768692	134769192
chr9	134769391	134769891
chr9	134770789	134771347
chr9	134771741	134772241
chr9	134772294	134772794
chr9	134775590	134776969
chr9	134777328	134777828
chr9	134786358	134787354
chr9	134788378	134788878
chr9	134790621	134791121
chr9	134792211	134792711
chr9	134793818	134794318
chr9	134800022	134800522
chr9	134809546	134810046
chr9	136673468	136674096
chr9	136684749	136685249
chr9	136722413	136722913
chr9	136723128	136723628
chr9	136731433	136731933
chr9	136732669	136733169
chr9	136740141	136740894
chr9	136758749	136759249
chr9	136760156	136760656
chr9	136761773	136762273
chr9	136762997	136763497
chr9	136763516	136764016
chr9	136769912	136770694
chr9	136781996	136782753
chr9	136784034	136784534
chr9	136785294	136786217
chr9	136788209	136788709
chr9	136789687	136790187
chr9	136793369	136793869
chr9	136795132	136795632
chr9	136797125	136797625
chr9	136797893	136798393
chr9	136798444	136799249
chr9	136799854	136800354
chr9	136804229	136804729
chr9	136806303	136806803
chr9	136811541	136812041
chr9	136813990	136814611
chr9	136816460	136816960
chr9	136817439	136817939
chr9	136820599	136821099
chr9	136826521	136827206
chr9	136827813	136828792
chr9	136829852	136830352
chr9	136833398	136833898
chr9	136834359	136834859
chr9	136836437	136837105
chr9	136837660	136838160
chr9	136840654	136841154
chr9	136841699	136842199
chr9	136842783	136843463
chr9	136843893	136844576
chr9	136845427	136845927
chr9	136846268	136846768
chr9	136847020	136847879
chr9	136848470	136848970
chr9	136849222	136849722
chr9	136850127	136850944
chr9	136851587	136852087
chr9	136853541	136854041
chr9	136854433	136855360
chr9	136856145	136856645
chr9	136857265	136857765
chr9	136861427	136862059
chr9	136866505	136867005
chr9	136873824	136876510
chr9	138508717	138511831
chr9	138512971	138513709
chr9	138514723	138515223
chr9	138515854	138516903
chr9	138517279	138517779
chr9	138518912	138519412
chr9	138519583	138520154
chr9	138520606	138521368
chr9	138521394	138521894
chr9	138522070	138522832
chr9	138522994	138523494
chr9	138523870	138524370
chr9	138524752	138525737
chr9	138527101	138527988
chr9	138528629	138529129
chr9	138529368	138530561
chr9	138531352	138531852
chr9	138531868	138533231
chr9	138533527	138534027
chr9	138537042	138537542
chr9	138537871	138538371
chr9	138558086	138558586
chr9	138559779	138560317
chr10	3811260	3811782
chr10	3812110	3814616
chr10	3816995	3817530
chr10	42892404	42892907
chr10	42915795	42916295
chr10	42917690	42918190
chr10	42920277	42920777
chr10	42921678	42922178
chr10	42924335	42924835
chr10	42926540	42927040
chr10	42927366	42927866
chr10	42928112	42928612
chr10	42928820	42929320
chr10	42929812	42930312
chr10	42931862	42932362
chr10	42933631	42934131
chr10	42934842	42935342
chr10	42935346	42935846
chr10	42937185	42937685
chr10	42938944	42939444
chr10	42940137	42940637
chr10	42941852	42942353
chr10	42943566	42945805
chr10	51235018	51235518
chr10	51242186	51242716
chr10	51243115	51243615
chr10	51248961	51249461
chr10	51250382	51251580
chr10	51251984	51252484
chr10	51252624	51253124
chr10	51254622	51255605
chr10	51256097	51256597
chr10	51259231	51260740
chr10	88506266	88506772
chr10	88588409	88588909
chr10	88625459	88625963
chr10	88639630	88640130
chr10	88641665	88642165
chr10	88649329	88650064
chr10	88661799	88662299
chr10	88666717	88667217
chr10	88668808	88669308
chr10	88671095	88671595
chr10	88672928	88674925
chr10	89613175	89614285
chr10	89643554	89644054
chr10	89675022	89675522
chr10	89680555	89681055
chr10	89682619	89683119
chr10	89701676	89702176
chr10	89707423	89707923
chr10	89710493	89710993
chr10	89715024	89718511
chr10	90739011	90739511
chr10	90740206	90740756
chr10	90752599	90753099
chr10	90757256	90757756
chr10	90758430	90758930
chr10	90760057	90760771
chr10	90761527	90762035
chr10	90762842	90763342
chr10	90763767	90765521
chr10	104144175	104144675
chr10	104145233	104148799
chr10	104148890	104152386
chr10	104253668	104254204
chr10	104258733	104259233
chr10	104299535	104300035
chr10	104342150	104342650
chr10	104343176	104344026
chr10	104346714	104347214
chr10	104348986	104349486
chr10	104364832	104365332
chr10	104366856	104367356
chr10	104368761	104369261
chr10	104376706	104377206
chr10	104379813	104383199
chr10	123223645	123224145
chr10	123227846	123229836
chr10	123231260	123231771
chr10	123233005	123233505
chr10	123234718	123235218
chr10	123236643	123237143
chr10	123237306	123237806
chr10	123245881	123246381
chr10	123247804	123248304
chr10	123250141	123250641
chr10	123253120	123253620
chr10	123264472	123264975
chr10	123266645	123267145
chr10	123267305	123267805
chr10	123268010	123268510
chr10	123269328	123269828
chr10	123287442	123288408
chr10	123300629	123301129
chr10	123313795	123314295
chr10	123314825	123315325
chr10	123343023	123343592
chr10	123347384	123347964
chr11	522132	522943
chr11	523068	524549
chr11	525048	525754
chr11	2861019	2862123
chr11	2862476	2863748
chr11	22602808	22603932
chr11	32365897	32367301
chr11	32369890	32370395
chr11	32370583	32371083
chr11	32374204	32374704
chr11	32377868	32378368
chr11	32394387	32394887
chr11	32395488	32395988
chr11	32405879	32406379
chr11	32406430	32406930
chr11	32408544	32409044
chr11	32412822	32413663
chr11	44073577	44074077
chr11	44074149	44074649
chr11	44081594	44082094
chr11	44085809	44086374
chr11	44087115	44087615
chr11	44092119	44092619
chr11	44102763	44103263
chr11	44104762	44105262
chr11	44107968	44108468
chr11	44122169	44122669
chr11	44149553	44150084
chr11	44175800	44176300
chr11	44184752	44185252
chr11	44210301	44210801
chr11	44212055	44212555
chr11	44214210	44214710
chr11	44222275	44223555
chr11	47192990	47193505
chr11	47194281	47194781
chr11	47194831	47195331
chr11	47207669	47208169
chr11	47210764	47211264
chr11	47212500	47213718
chr11	47215796	47216538
chr11	47216872	47217383
chr11	61647866	61648366
chr11	61652024	61652524
chr11	61652625	61653125
chr11	61653830	61654638
chr11	61661656	61662156
chr11	61662540	61663245
chr11	61664058	61664558
chr11	61664561	61665277
chr11	61668585	61669988
chr11	61670578	61671078
chr11	61672313	61673091
chr11	61673930	61674430
chr11	61675810	61677211
chr11	64327564	64328873
chr11	64328914	64329414
chr11	64329501	64330001
chr11	64330098	64330598
chr11	64330853	64332346
chr11	64333685	64335462
chr11	69165007	69165507
chr11	69166838	69167338
chr11	69167611	69168111
chr11	69171767	69172267
chr11	69175067	69178422
chr11	101693208	101693708
chr11	101697557	101701707
chr11	101703782	101704282
chr11	101704612	101705112
chr11	101706811	101707311
chr11	101711784	101712284
chr11	101712472	101713658
chr11	107598696	107599196
chr11	107603333	107604019
chr11	107604938	107605438
chr11	107611439	107611939
chr11	107619723	107620223
chr11	107620594	107621094
chr11	107622733	107623233
chr11	107624705	107625205
chr11	107626574	107627074
chr11	107627621	107628121
chr11	107628552	107629052
chr11	107629614	107630114
chr11	107631965	107632465
chr11	107633231	107633731
chr11	107634718	107635218
chr11	107642944	107643444
chr11	107644197	107644697
chr11	107646792	107647516
chr11	107648257	107648974
chr11	107655237	107655737
chr11	107656769	107657269
chr11	107658482	107658982
chr11	107660037	107660537
chr11	107663344	107663845
chr11	107664727	107665227
chr11	107665389	107665889
chr11	107668393	107668893
chr11	107669082	107669582
chr11	107670680	107671929
chr11	107673022	107673522
chr11	107675487	107675987
chr11	107677406	107677906
chr11	107678628	107679128
chr11	107680451	107680951
chr11	107683628	107684128
chr11	107685925	107686425
chr11	107688142	107688642
chr11	107691554	107692249
chr11	107693134	107693634
chr11	107695693	107696193
chr11	107697048	107697548
chr11	107701114	107701614
chr11	107701829	107702329
chr11	107703389	107703889
chr11	107704817	107705317
chr11	107706005	107706505
chr11	107707188	107708145
chr11	107708518	107709018
chr11	107709614	107710114
chr11	107710726	107711226
chr11	107711590	107712090
chr11	107718984	107719484
chr11	107721513	107722013
chr11	107723009	107723509
chr11	107729510	107730010
chr11	107730530	107731030
chr11	107740837	107745036
chr11	111462613	111463113
chr11	111463599	111464099
chr11	111464623	111465123
chr11	111470739	111471727
chr11	117812392	117812892
chr11	117814748	117815248
chr11	117833873	117834373
chr11	117844425	117844985
chr11	117847587	117850422
chr11	117852569	117853069
chr11	117853759	117854259
chr11	117855877	117856381
chr11	117857579	117858079
chr11	117858134	117858634
chr11	117859924	117860424
chr11	117860594	117861094
chr11	117864172	117864862
chr11	117865515	117866364
chr11	117866928	117867432
chr11	117867511	117868011
chr11	117868768	117869319
chr11	117870018	117870906
chr11	117871472	117871972
chr11	117871989	117872489
chr11	117873647	117874624
chr11	117875037	117875537
chr11	117875549	117876049
chr11	117876742	117877242
chr11	117877440	117877940
chr11	117878323	117882571
chr11	117883244	117883744
chr11	117884843	117885343
chr11	117885708	117886208
chr11	117887663	117888163
chr11	117895380	117896186
chr11	117896519	117897019
chr11	117897028	117897528
chr11	117897822	117901146
chr11	119712925	119713425
chr11	119781799	119782299
chr11	119783450	119783950
chr11	119785091	119785591
chr11	119796471	119796971
chr11	119797497	119797997
chr11	119800056	119800556
chr11	119803827	119804327
chr11	119805148	119805941
chr11	119807510	119808010
chr11	119813014	119813514
chr11	119815844	119816344
chr11	119817431	119818322
chr11	119821112	119821612
chr11	119822125	119822625
chr11	119822686	119823186
chr11	119823559	119824460
chr11	119824831	119825331
chr11	119827287	119827787
chr11	119832853	119833353
chr11	119833408	119834326
chr11	119834916	119835416
chr11	119836384	119836884
chr11	119840969	119841469
chr11	119842920	119843420
chr11	119845007	119845507
chr11	119848758	119849258
chr11	119850267	119850767
chr11	119851093	119851593
chr11	119852374	119852874
chr11	119852931	119853656
chr11	119853942	119854442
chr11	119855864	119856364
chr11	119857087	119857587
chr11	119860142	119860642
chr11	119860986	119865855
chr12	4253181	4253681
chr12	4255290	4255790
chr12	4258017	4258517
chr12	4268093	4268593
chr12	4279287	4284777
chr12	11693958	11694458
chr12	11794792	11795292
chr12	11795350	11796293
chr12	11796466	11796967
chr12	11812905	11813405
chr12	11883173	11883673
chr12	11897445	11897945
chr12	11913625	11914170
chr12	11928467	11928967
chr12	11929927	11930427
chr12	11935142	11939588
chr12	12761576	12762519
chr12	12762841	12763341
chr12	12765218	12766569
chr12	25249449	25254112
chr12	25259450	25259952
chr12	25269645	25270145
chr12	25271274	25271774
chr12	25289286	25289786
chr12	25294787	25295287
chr12	46653015	46653603
chr12	46654010	46654510
chr12	46654569	46655069
chr12	46655261	46655761
chr12	46655817	46656317
chr12	46656341	46658978
chr12	46659338	46660336
chr12	46660408	46665344
chr12	46665361	46667960
chr12	46669055	46669555
chr12	46669583	46670083
chr12	46672705	46673205
chr12	46673280	46674751
chr12	46675082	46676197
chr12	46676387	46676887
chr12	46677457	46678723
chr12	46679573	46680322
chr12	46683955	46684670
chr12	49443972	49444472
chr12	49459989	49460489
chr12	49475759	49476259
chr12	49489323	49489823
chr12	49493901	49494660
chr12	49499685	49501174
chr12	54760046	54760546
chr12	54763628	54764128
chr12	54764889	54765389
chr12	54766395	54766895
chr12	54767411	54768393
chr12	54768401	54769427
chr12	54772585	54774780
chr12	54775085	54776037
chr12	54776364	54777439
chr12	54777664	54778164
chr12	54778339	54779133
chr12	54779498	54780511
chr12	54781012	54781512
chr12	54781580	54783395
chr12	56428220	56428727
chr12	56429050	56429779
chr12	56430464	56431918
chr12	56432036	56432578
chr12	67488143	67488775
chr12	67489047	67489557
chr12	67493388	67493888
chr12	67496676	67497176
chr12	67500147	67500647
chr12	67504193	67504900
chr12	67508648	67509148
chr12	67515704	67516204
chr12	67516508	67517008
chr12	67519321	67520481
chr12	91061030	91062354
chr12	91063273	91063773
chr12	111340866	111341454
chr12	111350775	111351275
chr12	111368273	111368774
chr12	111372352	111372852
chr12	111375228	111375728
chr12	111376559	111377059
chr12	111377944	111378444
chr12	111394929	111395429
chr12	111399628	111400373
chr12	111404077	111404577
chr12	111408483	111409136
chr12	111410414	111410914
chr12	111411037	111411537
chr12	111424137	111424637
chr12	111426683	111427183
chr12	111428012	111432099
chr12	119900754	119901368
chr12	119910869	119911369
chr12	119915549	119916049
chr12	119916221	119916721
chr12	119918274	119920486
chr12	119921265	119921991
chr12	119923082	119924695
chr13	27475411	27476311
chr13	27486392	27486892
chr13	27487094	27488033
chr13	27490411	27490915
chr13	27495301	27495801
chr13	27496789	27497289
chr13	27499052	27499552
chr13	27500120	27500620
chr13	27505826	27506741
chr13	27507471	27508376
chr13	27509124	27509624
chr13	27520246	27520746
chr13	27521348	27522546
chr13	27524497	27524997
chr13	27529292	27529792
chr13	27533855	27534355
chr13	27542439	27542940
chr13	27545278	27545778
chr13	27572417	27572917
chr13	27774389	27775505
chr13	27778612	27779112
chr13	27780772	27781272
chr13	27783548	27784433
chr13	27789435	27789935
chr13	27791366	27791866
chr13	27793411	27793911
chr13	27794198	27794698
chr13	27794755	27795255
chr13	27799393	27799893
chr13	27801559	27802059
[truncated: 5,171 more rows]
