# Supplementary material for: Molecular evidence for the bi-clonal origin of neuroendocrine tumor derived metastases
Source: BMC Genomics. 2012 Nov 5;13:594. doi: 10.1186/1471-2164-13-594 (PMC3500212; doi:10.1186/1471-2164-13-594)
Supplement: Additional file 3 — GFF File. [file 1471-2164-13-594-S3.gff]

##gff-version	3
chr1	NGS	primary_target_region	2149994	2151034	1	.	.
chr1	NGS	capture_target	2149954	2151064	1	.	.
chr1	NGS	primary_target_region	2224090	2224892	1	.	.
chr1	NGS	capture_target	2224051	2224918	1	.	.
chr1	NGS	primary_target_region	2225020	2225988	1	.	.
chr1	NGS	capture_target	2224975	2226018	1	.	.
chr1	NGS	primary_target_region	2227184	2227684	1	.	.
chr1	NGS	capture_target	2227134	2227713	1	.	.
chr1	NGS	primary_target_region	2227876	2229316	1	.	.
chr1	NGS	capture_target	2227838	2228998	1	.	.
chr1	NGS	capture_target	2229003	2229346	1	.	.
chr1	NGS	primary_target_region	11657043	11658022	1	.	.
chr1	NGS	capture_target	11656993	11658019	1	.	.
chr1	NGS	primary_target_region	11658089	11658987	1	.	.
chr1	NGS	capture_target	11658008	11659016	1	.	.
chr1	NGS	primary_target_region	11659273	11660473	1	.	.
chr1	NGS	capture_target	11659223	11660426	1	.	.
chr1	NGS	primary_target_region	11662806	11664133	1	.	.
chr1	NGS	capture_target	11662921	11664168	1	.	.
chr1	NGS	primary_target_region	11664271	11664771	1	.	.
chr1	NGS	capture_target	11664251	11664802	1	.	.
chr1	NGS	primary_target_region	11673839	11674426	1	.	.
chr1	NGS	capture_target	11673793	11674462	1	.	.
chr1	NGS	primary_target_region	17217679	17218179	1	.	.
chr1	NGS	capture_target	17217629	17218209	1	.	.
chr1	NGS	primary_target_region	17221501	17222001	1	.	.
chr1	NGS	capture_target	17221451	17222034	1	.	.
chr1	NGS	primary_target_region	17222856	17223356	1	.	.
chr1	NGS	capture_target	17222806	17223386	1	.	.
chr1	NGS	primary_target_region	17226639	17227139	1	.	.
chr1	NGS	capture_target	17226592	17226968	1	.	.
chr1	NGS	capture_target	17226974	17227169	1	.	.
chr1	NGS	primary_target_region	17227500	17228000	1	.	.
chr1	NGS	capture_target	17227453	17227973	1	.	.
chr1	NGS	primary_target_region	17231935	17232435	1	.	.
chr1	NGS	capture_target	17231889	17232436	1	.	.
chr1	NGS	primary_target_region	17243657	17244157	1	.	.
chr1	NGS	capture_target	17243697	17244005	1	.	.
chr1	NGS	capture_target	17244007	17244189	1	.	.
chr1	NGS	primary_target_region	17252891	17253391	1	.	.
chr1	NGS	capture_target	17252845	17253392	1	.	.
chr1	NGS	primary_target_region	40133685	40136229	1	.	.
chr1	NGS	capture_target	40133635	40133722	1	.	.
chr1	NGS	capture_target	40133780	40134037	1	.	.
chr1	NGS	capture_target	40134108	40134248	1	.	.
chr1	NGS	capture_target	40134295	40134425	1	.	.
chr1	NGS	capture_target	40134545	40134756	1	.	.
chr1	NGS	capture_target	40134758	40135037	1	.	.
chr1	NGS	capture_target	40135084	40136263	1	.	.
chr1	NGS	primary_target_region	40137871	40140421	1	.	.
chr1	NGS	capture_target	40137826	40139179	1	.	.
chr1	NGS	capture_target	40139186	40139337	1	.	.
chr1	NGS	capture_target	40139346	40139626	1	.	.
chr1	NGS	capture_target	40139640	40140441	1	.	.
chr1	NGS	primary_target_region	43575874	43577139	1	.	.
chr1	NGS	capture_target	43575825	43577158	1	.	.
chr1	NGS	primary_target_region	43577428	43577928	1	.	.
chr1	NGS	capture_target	43577378	43577954	1	.	.
chr1	NGS	primary_target_region	43578053	43578958	1	.	.
chr1	NGS	capture_target	43578004	43578274	1	.	.
chr1	NGS	capture_target	43578275	43578989	1	.	.
chr1	NGS	primary_target_region	43584545	43585371	1	.	.
chr1	NGS	capture_target	43584535	43585377	1	.	.
chr1	NGS	primary_target_region	43586931	43587908	1	.	.
chr1	NGS	capture_target	43586886	43587894	1	.	.
chr1	NGS	primary_target_region	43590268	43590768	1	.	.
chr1	NGS	capture_target	43590219	43590801	1	.	.
chr1	NGS	primary_target_region	43590776	43592722	1	.	.
chr1	NGS	capture_target	43590693	43591564	1	.	.
chr1	NGS	capture_target	43592136	43592747	1	.	.
chr1	NGS	primary_target_region	45038528	45039603	1	.	.
chr1	NGS	capture_target	45038483	45039471	1	.	.
chr1	NGS	primary_target_region	45039696	45040398	1	.	.
chr1	NGS	capture_target	45039751	45040056	1	.	.
chr1	NGS	capture_target	45040066	45040428	1	.	.
chr1	NGS	primary_target_region	45040817	45043224	1	.	.
chr1	NGS	capture_target	45040767	45043093	1	.	.
chr1	NGS	primary_target_region	45043332	45044253	1	.	.
chr1	NGS	capture_target	45043377	45044277	1	.	.
chr1	NGS	primary_target_region	45567349	45567849	1	.	.
chr1	NGS	capture_target	45567299	45567365	1	.	.
chr1	NGS	capture_target	45567479	45567863	1	.	.
chr1	NGS	primary_target_region	45568546	45569046	1	.	.
chr1	NGS	capture_target	45568516	45568932	1	.	.
chr1	NGS	primary_target_region	45569267	45572013	1	.	.
chr1	NGS	capture_target	45569342	45572043	1	.	.
chr1	NGS	primary_target_region	45572460	45572960	1	.	.
chr1	NGS	capture_target	45572535	45572980	1	.	.
chr1	NGS	primary_target_region	45576591	45577091	1	.	.
chr1	NGS	capture_target	45576545	45577003	1	.	.
chr1	NGS	primary_target_region	45577926	45578854	1	.	.
chr1	NGS	capture_target	45577876	45578880	1	.	.
chr1	NGS	primary_target_region	51198784	51199284	1	.	.
chr1	NGS	capture_target	51198734	51199279	1	.	.
chr1	NGS	primary_target_region	51206196	51208159	1	.	.
chr1	NGS	capture_target	51206151	51208193	1	.	.
chr1	NGS	primary_target_region	51208204	51208938	1	.	.
chr1	NGS	capture_target	51208121	51208961	1	.	.
chr1	NGS	primary_target_region	51212153	51212893	1	.	.
chr1	NGS	capture_target	51212105	51212921	1	.	.
chr1	NGS	primary_target_region	85504052	85506253	1	.	.
chr1	NGS	capture_target	85504007	85504842	1	.	.
chr1	NGS	capture_target	85505172	85505641	1	.	.
chr1	NGS	capture_target	85505672	85506285	1	.	.
chr1	NGS	primary_target_region	85508783	85509283	1	.	.
chr1	NGS	capture_target	85508798	85509316	1	.	.
chr1	NGS	primary_target_region	85514567	85515361	1	.	.
chr1	NGS	capture_target	85514532	85515299	1	.	.
chr1	NGS	primary_target_region	85515792	85516385	1	.	.
chr1	NGS	capture_target	85515817	85516165	1	.	.
chr1	NGS	capture_target	85516172	85516388	1	.	.
chr1	NGS	primary_target_region	115051108	115052989	1	.	.
chr1	NGS	capture_target	115051058	115053024	1	.	.
chr1	NGS	primary_target_region	115053543	115054043	1	.	.
chr1	NGS	capture_target	115053603	115053923	1	.	.
chr1	NGS	primary_target_region	115057783	115058283	1	.	.
chr1	NGS	capture_target	115057737	115058316	1	.	.
chr1	NGS	primary_target_region	115060008	115060508	1	.	.
chr1	NGS	capture_target	115059958	115060532	1	.	.
chr1	NGS	primary_target_region	115060604	115061170	1	.	.
chr1	NGS	capture_target	115060557	115061124	1	.	.
chr1	NGS	primary_target_region	115630060	115630951	1	.	.
chr1	NGS	capture_target	115630021	115630982	1	.	.
chr1	NGS	primary_target_region	115637583	115638083	1	.	.
chr1	NGS	capture_target	115637538	115638107	1	.	.
chr1	NGS	primary_target_region	115682114	115682614	1	.	.
chr1	NGS	capture_target	115682068	115682641	1	.	.
chr1	NGS	primary_target_region	155003898	155004655	1	.	.
chr1	NGS	capture_target	155003851	155004612	1	.	.
chr1	NGS	primary_target_region	155018472	155018972	1	.	.
chr1	NGS	capture_target	155018422	155018989	1	.	.
chr1	NGS	primary_target_region	155023024	155023590	1	.	.
chr1	NGS	capture_target	155022974	155023586	1	.	.
chr1	NGS	primary_target_region	155027281	155027781	1	.	.
chr1	NGS	capture_target	155027236	155027791	1	.	.
chr1	NGS	primary_target_region	155027911	155028411	1	.	.
chr1	NGS	capture_target	155027864	155028420	1	.	.
chr1	NGS	primary_target_region	155030903	155031403	1	.	.
chr1	NGS	capture_target	155030853	155031442	1	.	.
chr1	NGS	primary_target_region	155033475	155033975	1	.	.
chr1	NGS	capture_target	155033430	155033997	1	.	.
chr1	NGS	primary_target_region	155036758	155037258	1	.	.
chr1	NGS	capture_target	155036708	155037295	1	.	.
chr1	NGS	primary_target_region	155051960	155052460	1	.	.
chr1	NGS	capture_target	155051915	155052497	1	.	.
chr1	NGS	primary_target_region	155077984	155078803	1	.	.
chr1	NGS	capture_target	155077957	155078839	1	.	.
chr1	NGS	primary_target_region	155097179	155097679	1	.	.
chr1	NGS	capture_target	155097131	155097715	1	.	.
chr1	NGS	primary_target_region	155100557	155101430	1	.	.
chr1	NGS	capture_target	155100507	155101456	1	.	.
chr1	NGS	primary_target_region	155103110	155103610	1	.	.
chr1	NGS	capture_target	155103065	155103644	1	.	.
chr1	NGS	primary_target_region	155104343	155105242	1	.	.
chr1	NGS	capture_target	155104338	155105271	1	.	.
chr1	NGS	primary_target_region	155107855	155108355	1	.	.
chr1	NGS	capture_target	155107825	155108383	1	.	.
chr1	NGS	primary_target_region	155109962	155110462	1	.	.
chr1	NGS	capture_target	155109916	155110496	1	.	.
chr1	NGS	primary_target_region	155110558	155111623	1	.	.
chr1	NGS	capture_target	155110513	155111664	1	.	.
chr1	NGS	primary_target_region	155111759	155112259	1	.	.
chr1	NGS	capture_target	155111711	155112111	1	.	.
chr1	NGS	capture_target	155112143	155112297	1	.	.
chr1	NGS	primary_target_region	155112311	155113152	1	.	.
chr1	NGS	capture_target	155112224	155113168	1	.	.
chr1	NGS	primary_target_region	155115408	155115908	1	.	.
chr1	NGS	capture_target	155115358	155115945	1	.	.
chr1	NGS	primary_target_region	155116244	155116744	1	.	.
chr1	NGS	capture_target	155116304	155116779	1	.	.
chr1	NGS	primary_target_region	155117820	155118320	1	.	.
chr1	NGS	capture_target	155117770	155118346	1	.	.
chr1	NGS	primary_target_region	159550565	159551065	1	.	.
chr1	NGS	capture_target	159550518	159551091	1	.	.
chr1	NGS	primary_target_region	159559806	159560306	1	.	.
chr1	NGS	capture_target	159559777	159560062	1	.	.
chr1	NGS	primary_target_region	159564611	159565111	1	.	.
chr1	NGS	capture_target	159564688	159565141	1	.	.
chr1	NGS	primary_target_region	159576789	159577289	1	.	.
chr1	NGS	capture_target	159576899	159577262	1	.	.
chr1	NGS	primary_target_region	159592923	159593423	1	.	.
chr1	NGS	capture_target	159592963	159593122	1	.	.
chr1	NGS	capture_target	159593218	159593351	1	.	.
chr1	NGS	primary_target_region	159598743	159601154	1	.	.
chr1	NGS	capture_target	159599183	159599270	1	.	.
chr1	NGS	capture_target	159599573	159600036	1	.	.
chr1	NGS	capture_target	159600043	159601165	1	.	.
chr1	NGS	primary_target_region	239727460	239727960	1	.	.
chr1	NGS	capture_target	239727410	239727549	1	.	.
chr1	NGS	capture_target	239727550	239727773	1	.	.
chr1	NGS	capture_target	239727859	239727994	1	.	.
chr1	NGS	primary_target_region	239730187	239730687	1	.	.
chr1	NGS	capture_target	239730142	239730401	1	.	.
chr1	NGS	capture_target	239730552	239730720	1	.	.
chr1	NGS	primary_target_region	239732180	239732680	1	.	.
chr1	NGS	capture_target	239732135	239732699	1	.	.
chr1	NGS	primary_target_region	239733817	239734317	1	.	.
chr1	NGS	capture_target	239733767	239734092	1	.	.
chr1	NGS	capture_target	239734172	239734340	1	.	.
chr1	NGS	primary_target_region	239735759	239736259	1	.	.
chr1	NGS	capture_target	239735720	239736096	1	.	.
chr1	NGS	capture_target	239736104	239736291	1	.	.
chr1	NGS	primary_target_region	239738367	239738867	1	.	.
chr1	NGS	capture_target	239738321	239738903	1	.	.
chr1	NGS	primary_target_region	239741728	239742228	1	.	.
chr1	NGS	capture_target	239741688	239742242	1	.	.
chr1	NGS	primary_target_region	239743331	239743831	1	.	.
chr1	NGS	capture_target	239743285	239743854	1	.	.
chr1	NGS	primary_target_region	239746922	239747422	1	.	.
chr1	NGS	capture_target	239746877	239747437	1	.	.
chr1	NGS	primary_target_region	239749346	239749846	1	.	.
chr1	NGS	capture_target	239749299	239749876	1	.	.
chr2	NGS	primary_target_region	15997975	15998475	1	.	.
chr2	NGS	capture_target	15997929	15998497	1	.	.
chr2	NGS	primary_target_region	15999497	16000427	1	.	.
chr2	NGS	capture_target	15999452	16000448	1	.	.
chr2	NGS	primary_target_region	16003066	16004579	1	.	.
chr2	NGS	capture_target	16003016	16003720	1	.	.
chr2	NGS	capture_target	16003721	16003864	1	.	.
chr2	NGS	capture_target	16003865	16003957	1	.	.
chr2	NGS	capture_target	16003972	16004052	1	.	.
chr2	NGS	capture_target	16004194	16004391	1	.	.
chr2	NGS	capture_target	16004396	16004503	1	.	.
chr2	NGS	capture_target	16004516	16004607	1	.	.
chr2	NGS	primary_target_region	26862277	26862777	1	.	.
chr2	NGS	capture_target	26862228	26862803	1	.	.
chr2	NGS	primary_target_region	26868308	26868808	1	.	.
chr2	NGS	capture_target	26868328	26868833	1	.	.
chr2	NGS	primary_target_region	26868917	26869858	1	.	.
chr2	NGS	capture_target	26868870	26869863	1	.	.
chr2	NGS	primary_target_region	26870184	26870961	1	.	.
chr2	NGS	capture_target	26870137	26870986	1	.	.
chr2	NGS	primary_target_region	29269144	29270292	1	.	.
chr2	NGS	capture_target	29269095	29270310	1	.	.
chr2	NGS	primary_target_region	29272935	29273435	1	.	.
chr2	NGS	capture_target	29272888	29273472	1	.	.
chr2	NGS	primary_target_region	29273729	29274229	1	.	.
chr2	NGS	capture_target	29273680	29274098	1	.	.
chr2	NGS	capture_target	29274109	29274196	1	.	.
chr2	NGS	primary_target_region	29283342	29283842	1	.	.
chr2	NGS	capture_target	29283297	29283872	1	.	.
chr2	NGS	primary_target_region	29285952	29286452	1	.	.
chr2	NGS	capture_target	29285927	29286470	1	.	.
chr2	NGS	primary_target_region	29290153	29290653	1	.	.
chr2	NGS	capture_target	29290178	29290686	1	.	.
chr2	NGS	primary_target_region	29296891	29297391	1	.	.
chr2	NGS	capture_target	29296841	29297412	1	.	.
chr2	NGS	primary_target_region	29298496	29299182	1	.	.
chr2	NGS	capture_target	29298446	29299212	1	.	.
chr2	NGS	primary_target_region	29299555	29300055	1	.	.
chr2	NGS	capture_target	29299505	29300086	1	.	.
chr2	NGS	primary_target_region	29301633	29302133	1	.	.
chr2	NGS	capture_target	29301583	29302156	1	.	.
chr2	NGS	primary_target_region	29303118	29303618	1	.	.
chr2	NGS	capture_target	29303071	29303630	1	.	.
chr2	NGS	primary_target_region	29303743	29304243	1	.	.
chr2	NGS	capture_target	29303707	29304277	1	.	.
chr2	NGS	primary_target_region	29305095	29305595	1	.	.
chr2	NGS	capture_target	29305045	29305603	1	.	.
chr2	NGS	primary_target_region	29308496	29308996	1	.	.
chr2	NGS	capture_target	29308448	29309032	1	.	.
chr2	NGS	primary_target_region	29309751	29310251	1	.	.
chr2	NGS	capture_target	29309801	29310284	1	.	.
chr2	NGS	primary_target_region	29315875	29316375	1	.	.
chr2	NGS	capture_target	29315829	29316395	1	.	.
chr2	NGS	primary_target_region	29327306	29327806	1	.	.
chr2	NGS	capture_target	29327261	29327831	1	.	.
chr2	NGS	primary_target_region	29351283	29352069	1	.	.
chr2	NGS	capture_target	29351235	29352084	1	.	.
chr2	NGS	primary_target_region	29373093	29373593	1	.	.
chr2	NGS	capture_target	29373103	29373629	1	.	.
chr2	NGS	primary_target_region	29394474	29394974	1	.	.
chr2	NGS	capture_target	29394425	29394944	1	.	.
chr2	NGS	primary_target_region	29396937	29397437	1	.	.
chr2	NGS	capture_target	29396902	29397473	1	.	.
chr2	NGS	primary_target_region	29404536	29405036	1	.	.
chr2	NGS	capture_target	29404496	29405066	1	.	.
chr2	NGS	primary_target_region	29459916	29460416	1	.	.
chr2	NGS	capture_target	29459971	29460414	1	.	.
chr2	NGS	primary_target_region	29608136	29608636	1	.	.
chr2	NGS	capture_target	29608101	29608578	1	.	.
chr2	NGS	capture_target	29608591	29608667	1	.	.
chr2	NGS	primary_target_region	29771052	29771552	1	.	.
chr2	NGS	capture_target	29771004	29771580	1	.	.
chr2	NGS	primary_target_region	29793758	29794258	1	.	.
chr2	NGS	capture_target	29793720	29794297	1	.	.
chr2	NGS	primary_target_region	29996363	29997029	1	.	.
chr2	NGS	capture_target	29996313	29997052	1	.	.
chr2	NGS	primary_target_region	42249889	42250443	1	.	.
chr2	NGS	capture_target	42249843	42250468	1	.	.
chr2	NGS	primary_target_region	42325990	42326490	1	.	.
chr2	NGS	capture_target	42326015	42326510	1	.	.
chr2	NGS	primary_target_region	42336960	42337460	1	.	.
chr2	NGS	capture_target	42336921	42337473	1	.	.
chr2	NGS	primary_target_region	42341601	42342211	1	.	.
chr2	NGS	capture_target	42341551	42342148	1	.	.
chr2	NGS	capture_target	42342167	42342243	1	.	.
chr2	NGS	primary_target_region	42343636	42344136	1	.	.
chr2	NGS	capture_target	42343587	42344048	1	.	.
chr2	NGS	primary_target_region	42345113	42345829	1	.	.
chr2	NGS	capture_target	42345068	42345750	1	.	.
chr2	NGS	primary_target_region	42361306	42361806	1	.	.
chr2	NGS	capture_target	42361259	42361715	1	.	.
chr2	NGS	primary_target_region	42363292	42363792	1	.	.
chr2	NGS	capture_target	42363287	42363765	1	.	.
chr2	NGS	primary_target_region	42365063	42365563	1	.	.
chr2	NGS	capture_target	42365018	42365549	1	.	.
chr2	NGS	primary_target_region	42366545	42367218	1	.	.
chr2	NGS	capture_target	42366505	42367252	1	.	.
chr2	NGS	primary_target_region	42368669	42369169	1	.	.
chr2	NGS	capture_target	42368620	42369176	1	.	.
chr2	NGS	primary_target_region	42375586	42376343	1	.	.
chr2	NGS	capture_target	42375536	42376362	1	.	.
chr2	NGS	primary_target_region	42381711	42382211	1	.	.
chr2	NGS	capture_target	42381666	42382206	1	.	.
chr2	NGS	primary_target_region	42383561	42384275	1	.	.
chr2	NGS	capture_target	42383526	42384291	1	.	.
chr2	NGS	primary_target_region	42384912	42385412	1	.	.
chr2	NGS	capture_target	42384864	42385399	1	.	.
chr2	NGS	primary_target_region	42396400	42396900	1	.	.
chr2	NGS	capture_target	42396534	42396939	1	.	.
chr2	NGS	primary_target_region	42397870	42398370	1	.	.
chr2	NGS	capture_target	42397824	42398404	1	.	.
chr2	NGS	primary_target_region	42405905	42407097	1	.	.
chr2	NGS	capture_target	42405869	42406221	1	.	.
chr2	NGS	capture_target	42406275	42407117	1	.	.
chr2	NGS	primary_target_region	42409345	42409845	1	.	.
chr2	NGS	capture_target	42409299	42409868	1	.	.
chr2	NGS	primary_target_region	42410378	42413192	1	.	.
chr2	NGS	capture_target	42410342	42411270	1	.	.
chr2	NGS	capture_target	42411308	42413226	1	.	.
chr2	NGS	primary_target_region	47483656	47484180	1	.	.
chr2	NGS	capture_target	47483608	47484208	1	.	.
chr2	NGS	primary_target_region	47488871	47489371	1	.	.
chr2	NGS	capture_target	47489031	47489373	1	.	.
chr2	NGS	primary_target_region	47490626	47491126	1	.	.
chr2	NGS	capture_target	47490616	47490706	1	.	.
chr2	NGS	capture_target	47490716	47491113	1	.	.
chr2	NGS	primary_target_region	47492880	47493380	1	.	.
chr2	NGS	capture_target	47492830	47493350	1	.	.
chr2	NGS	primary_target_region	47494737	47495237	1	.	.
chr2	NGS	capture_target	47494687	47495069	1	.	.
chr2	NGS	capture_target	47495090	47495253	1	.	.
chr2	NGS	primary_target_region	47496756	47497256	1	.	.
chr2	NGS	capture_target	47496710	47497258	1	.	.
chr2	NGS	primary_target_region	47510235	47510735	1	.	.
chr2	NGS	capture_target	47510255	47510708	1	.	.
chr2	NGS	primary_target_region	47525996	47526496	1	.	.
chr2	NGS	capture_target	47525949	47526460	1	.	.
chr2	NGS	primary_target_region	47543486	47543986	1	.	.
chr2	NGS	capture_target	47543437	47543988	1	.	.
chr2	NGS	primary_target_region	47547126	47547626	1	.	.
chr2	NGS	capture_target	47547079	47547654	1	.	.
chr2	NGS	primary_target_region	47551407	47551907	1	.	.
chr2	NGS	capture_target	47551357	47551932	1	.	.
chr2	NGS	primary_target_region	47555541	47556041	1	.	.
chr2	NGS	capture_target	47555536	47555961	1	.	.
chr2	NGS	capture_target	47555971	47556059	1	.	.
chr2	NGS	primary_target_region	47556862	47557362	1	.	.
chr2	NGS	capture_target	47556832	47557397	1	.	.
chr2	NGS	primary_target_region	47558789	47559289	1	.	.
chr2	NGS	capture_target	47558743	47559323	1	.	.
chr2	NGS	primary_target_region	47561177	47561677	1	.	.
chr2	NGS	capture_target	47561127	47561714	1	.	.
chr2	NGS	primary_target_region	47563294	47563893	1	.	.
chr2	NGS	capture_target	47563309	47563921	1	.	.
chr2	NGS	primary_target_region	47592946	47593877	1	.	.
chr2	NGS	capture_target	47592901	47593871	1	.	.
chr2	NGS	primary_target_region	47863681	47864181	1	.	.
chr2	NGS	capture_target	47863636	47864214	1	.	.
chr2	NGS	primary_target_region	47871418	47871918	1	.	.
chr2	NGS	capture_target	47871382	47871795	1	.	.
chr2	NGS	capture_target	47871813	47871928	1	.	.
chr2	NGS	primary_target_region	47876372	47876872	1	.	.
chr2	NGS	capture_target	47876482	47876797	1	.	.
chr2	NGS	capture_target	47876805	47876891	1	.	.
chr2	NGS	primary_target_region	47879254	47881798	1	.	.
chr2	NGS	capture_target	47879209	47881804	1	.	.
chr2	NGS	primary_target_region	47883946	47884446	1	.	.
chr2	NGS	capture_target	47883907	47884478	1	.	.
chr2	NGS	primary_target_region	47885362	47885862	1	.	.
chr2	NGS	capture_target	47885317	47885801	1	.	.
chr2	NGS	primary_target_region	47886056	47886556	1	.	.
chr2	NGS	capture_target	47886111	47886567	1	.	.
chr2	NGS	primary_target_region	47886674	47887755	1	.	.
chr2	NGS	capture_target	47886625	47887382	1	.	.
chr2	NGS	capture_target	47887409	47887784	1	.	.
chr2	NGS	primary_target_region	60962123	60962623	1	.	.
chr2	NGS	capture_target	60962078	60962630	1	.	.
chr2	NGS	primary_target_region	60972143	60972643	1	.	.
chr2	NGS	capture_target	60972093	60972582	1	.	.
chr2	NGS	capture_target	60972601	60972673	1	.	.
chr2	NGS	primary_target_region	60974860	60975360	1	.	.
chr2	NGS	capture_target	60974811	60975373	1	.	.
chr2	NGS	primary_target_region	60981427	60981927	1	.	.
chr2	NGS	capture_target	60981437	60981778	1	.	.
chr2	NGS	primary_target_region	60997336	60997836	1	.	.
chr2	NGS	capture_target	60997287	60997868	1	.	.
chr2	NGS	primary_target_region	60998632	60999389	1	.	.
chr2	NGS	capture_target	60998587	60999415	1	.	.
chr2	NGS	primary_target_region	61000464	61001497	1	.	.
chr2	NGS	capture_target	61000464	61000818	1	.	.
chr2	NGS	capture_target	61001128	61001525	1	.	.
chr2	NGS	primary_target_region	61002402	61003682	1	.	.
chr2	NGS	capture_target	61002372	61003416	1	.	.
chr2	NGS	primary_target_region	111111795	111112296	1	.	.
chr2	NGS	capture_target	111111746	111112331	1	.	.
chr2	NGS	primary_target_region	111113594	111114094	1	.	.
chr2	NGS	capture_target	111113544	111114133	1	.	.
chr2	NGS	primary_target_region	111114912	111116476	1	.	.
chr2	NGS	capture_target	111114865	111116042	1	.	.
chr2	NGS	capture_target	111116087	111116503	1	.	.
chr2	NGS	primary_target_region	111123105	111123605	1	.	.
chr2	NGS	capture_target	111123055	111123198	1	.	.
chr2	NGS	capture_target	111123209	111123445	1	.	.
chr2	NGS	capture_target	111123450	111123639	1	.	.
chr2	NGS	primary_target_region	111124464	111124964	1	.	.
chr2	NGS	capture_target	111124419	111124988	1	.	.
chr2	NGS	primary_target_region	111127280	111127780	1	.	.
chr2	NGS	capture_target	111127234	111127768	1	.	.
chr2	NGS	primary_target_region	111129628	111130128	1	.	.
chr2	NGS	capture_target	111129631	111130153	1	.	.
chr2	NGS	primary_target_region	111130877	111131377	1	.	.
chr2	NGS	capture_target	111130830	111131388	1	.	.
chr2	NGS	primary_target_region	111131396	111131896	1	.	.
chr2	NGS	capture_target	111131317	111131908	1	.	.
chr2	NGS	primary_target_region	111132265	111132978	1	.	.
chr2	NGS	capture_target	111132260	111133008	1	.	.
chr2	NGS	primary_target_region	111133807	111134307	1	.	.
chr2	NGS	capture_target	111133757	111134146	1	.	.
chr2	NGS	primary_target_region	111135512	111136012	1	.	.
chr2	NGS	capture_target	111135476	111136030	1	.	.
chr2	NGS	primary_target_region	111140137	111140637	1	.	.
chr2	NGS	capture_target	111140092	111140661	1	.	.
chr2	NGS	primary_target_region	111141411	111142121	1	.	.
chr2	NGS	capture_target	111141363	111142126	1	.	.
chr2	NGS	primary_target_region	111143301	111143801	1	.	.
chr2	NGS	capture_target	111143255	111143834	1	.	.
chr2	NGS	primary_target_region	111144345	111144845	1	.	.
chr2	NGS	capture_target	111144500	111144871	1	.	.
chr2	NGS	primary_target_region	111146557	111147057	1	.	.
chr2	NGS	capture_target	111146511	111147081	1	.	.
chr2	NGS	primary_target_region	111147953	111148634	1	.	.
chr2	NGS	capture_target	111147933	111148667	1	.	.
chr2	NGS	primary_target_region	111151815	111152327	1	.	.
chr2	NGS	capture_target	111151787	111152352	1	.	.
chr2	NGS	primary_target_region	127731305	127731805	1	.	.
chr2	NGS	capture_target	127731255	127731838	1	.	.
chr2	NGS	primary_target_region	127733168	127733668	1	.	.
chr2	NGS	capture_target	127733123	127733698	1	.	.
chr2	NGS	primary_target_region	127735083	127735583	1	.	.
chr2	NGS	capture_target	127735038	127735616	1	.	.
chr2	NGS	primary_target_region	127745191	127745691	1	.	.
chr2	NGS	capture_target	127745142	127745729	1	.	.
chr2	NGS	primary_target_region	127746709	127747209	1	.	.
chr2	NGS	capture_target	127746659	127747239	1	.	.
chr2	NGS	primary_target_region	127753070	127753570	1	.	.
chr2	NGS	capture_target	127753022	127753539	1	.	.
chr2	NGS	primary_target_region	127754335	127754835	1	.	.
chr2	NGS	capture_target	127754288	127754727	1	.	.
chr2	NGS	primary_target_region	127760656	127761156	1	.	.
chr2	NGS	capture_target	127760608	127761186	1	.	.
chr2	NGS	primary_target_region	127762558	127763058	1	.	.
chr2	NGS	capture_target	127762508	127762877	1	.	.
chr2	NGS	capture_target	127762878	127763085	1	.	.
chr2	NGS	primary_target_region	127763215	127764545	1	.	.
chr2	NGS	capture_target	127763170	127763419	1	.	.
chr2	NGS	capture_target	127763420	127764574	1	.	.
chr2	NGS	primary_target_region	127766524	127767024	1	.	.
chr2	NGS	capture_target	127766478	127767052	1	.	.
chr2	NGS	primary_target_region	127767412	127768411	1	.	.
chr2	NGS	capture_target	127767366	127768435	1	.	.
chr2	NGS	primary_target_region	189547192	189547692	1	.	.
chr2	NGS	capture_target	189547142	189547715	1	.	.
chr2	NGS	primary_target_region	189557582	189558943	1	.	.
chr2	NGS	capture_target	189557532	189558977	1	.	.
chr2	NGS	primary_target_region	189559820	189560320	1	.	.
chr2	NGS	capture_target	189559773	189560335	1	.	.
chr2	NGS	primary_target_region	189560829	189561329	1	.	.
chr2	NGS	capture_target	189560791	189561364	1	.	.
chr2	NGS	primary_target_region	189561338	189561838	1	.	.
chr2	NGS	capture_target	189561266	189561871	1	.	.
chr2	NGS	primary_target_region	189562144	189562644	1	.	.
chr2	NGS	capture_target	189562099	189562677	1	.	.
chr2	NGS	primary_target_region	189562844	189563555	1	.	.
chr2	NGS	capture_target	189562809	189563582	1	.	.
chr2	NGS	primary_target_region	189563752	189564917	1	.	.
chr2	NGS	capture_target	189563716	189564311	1	.	.
chr2	NGS	capture_target	189564337	189564957	1	.	.
chr2	NGS	primary_target_region	189564927	189565427	1	.	.
chr2	NGS	capture_target	189564867	189565280	1	.	.
chr2	NGS	capture_target	189565302	189565452	1	.	.
chr2	NGS	primary_target_region	189565635	189566631	1	.	.
chr2	NGS	capture_target	189565600	189566610	1	.	.
chr2	NGS	primary_target_region	189566781	189568294	1	.	.
chr2	NGS	capture_target	189566731	189567683	1	.	.
chr2	NGS	capture_target	189567699	189568330	1	.	.
chr2	NGS	primary_target_region	189568462	189569668	1	.	.
chr2	NGS	capture_target	189568412	189569231	1	.	.
chr2	NGS	capture_target	189569290	189569648	1	.	.
chr2	NGS	primary_target_region	189569913	189570948	1	.	.
chr2	NGS	capture_target	189570043	189570959	1	.	.
chr2	NGS	primary_target_region	189571014	189571917	1	.	.
chr2	NGS	capture_target	189570928	189571923	1	.	.
chr2	NGS	primary_target_region	189572055	189573090	1	.	.
chr2	NGS	capture_target	189572006	189573123	1	.	.
chr2	NGS	primary_target_region	189574145	189574784	1	.	.
chr2	NGS	capture_target	189574099	189574814	1	.	.
chr2	NGS	primary_target_region	189575046	189575546	1	.	.
chr2	NGS	capture_target	189575001	189575546	1	.	.
chr2	NGS	primary_target_region	189575713	189577532	1	.	.
chr2	NGS	capture_target	189575665	189576066	1	.	.
chr2	NGS	capture_target	189576112	189576901	1	.	.
chr2	NGS	capture_target	189576903	189577460	1	.	.
chr2	NGS	capture_target	189577463	189577552	1	.	.
chr2	NGS	primary_target_region	189578125	189578848	1	.	.
chr2	NGS	capture_target	189578075	189578749	1	.	.
chr2	NGS	primary_target_region	189578954	189579620	1	.	.
chr2	NGS	capture_target	189578909	189579648	1	.	.
chr2	NGS	primary_target_region	189579685	189580185	1	.	.
chr2	NGS	capture_target	189579609	189580072	1	.	.
chr2	NGS	primary_target_region	189580275	189581318	1	.	.
chr2	NGS	capture_target	189580226	189580424	1	.	.
chr2	NGS	capture_target	189580430	189580742	1	.	.
chr2	NGS	capture_target	189580745	189581350	1	.	.
chr2	NGS	primary_target_region	189581794	189582294	1	.	.
chr2	NGS	capture_target	189581759	189582312	1	.	.
chr2	NGS	primary_target_region	189582993	189583990	1	.	.
chr2	NGS	capture_target	189582947	189584026	1	.	.
chr2	NGS	primary_target_region	189584599	189585717	1	.	.
chr2	NGS	capture_target	189584553	189585726	1	.	.
chr2	NGS	primary_target_region	189604886	189607187	1	.	.
chr2	NGS	capture_target	189604837	189605597	1	.	.
chr2	NGS	capture_target	189605618	189607205	1	.	.
chr2	NGS	primary_target_region	189607757	189608257	1	.	.
chr2	NGS	capture_target	189607708	189608285	1	.	.
chr2	NGS	primary_target_region	189609431	189609931	1	.	.
chr2	NGS	capture_target	189609383	189609964	1	.	.
chr2	NGS	primary_target_region	189612139	189612639	1	.	.
chr2	NGS	capture_target	189612090	189612643	1	.	.
chr2	NGS	primary_target_region	189614361	189614861	1	.	.
chr2	NGS	capture_target	189614314	189614877	1	.	.
chr2	NGS	primary_target_region	189615468	189616426	1	.	.
chr2	NGS	capture_target	189615423	189616446	1	.	.
chr2	NGS	primary_target_region	189617927	189618427	1	.	.
chr2	NGS	capture_target	189617880	189618123	1	.	.
chr2	NGS	capture_target	189618130	189618305	1	.	.
chr2	NGS	capture_target	189618332	189618456	1	.	.
chr2	NGS	primary_target_region	189618575	189619075	1	.	.
chr2	NGS	capture_target	189618528	189619108	1	.	.
chr2	NGS	primary_target_region	189620957	189621457	1	.	.
chr2	NGS	capture_target	189620907	189621467	1	.	.
chr2	NGS	primary_target_region	189622122	189622622	1	.	.
chr2	NGS	capture_target	189622073	189622633	1	.	.
chr2	NGS	primary_target_region	189623344	189623844	1	.	.
chr2	NGS	capture_target	189623294	189623875	1	.	.
chr2	NGS	primary_target_region	189624122	189624622	1	.	.
chr2	NGS	capture_target	189624075	189624609	1	.	.
chr2	NGS	primary_target_region	189624920	189625420	1	.	.
chr2	NGS	capture_target	189624874	189625062	1	.	.
chr2	NGS	capture_target	189625065	189625451	1	.	.
chr2	NGS	primary_target_region	189625497	189627407	1	.	.
chr2	NGS	capture_target	189625452	189627440	1	.	.
chr2	NGS	primary_target_region	189629721	189630595	1	.	.
chr2	NGS	capture_target	189629673	189630271	1	.	.
chr2	NGS	capture_target	189630287	189630626	1	.	.
chr2	NGS	primary_target_region	189631199	189632092	1	.	.
chr2	NGS	capture_target	189631159	189632108	1	.	.
chr2	NGS	primary_target_region	189633478	189633978	1	.	.
chr2	NGS	capture_target	189633428	189633986	1	.	.
chr2	NGS	primary_target_region	189634310	189634810	1	.	.
chr2	NGS	capture_target	189634300	189634472	1	.	.
chr2	NGS	capture_target	189634483	189634845	1	.	.
chr2	NGS	primary_target_region	189635613	189636442	1	.	.
chr2	NGS	capture_target	189635563	189635795	1	.	.
chr2	NGS	capture_target	189635817	189636471	1	.	.
chr2	NGS	primary_target_region	189636728	189637228	1	.	.
chr2	NGS	capture_target	189636679	189637257	1	.	.
chr2	NGS	primary_target_region	189637327	189638252	1	.	.
chr2	NGS	capture_target	189637287	189638263	1	.	.
chr2	NGS	primary_target_region	189639165	189639977	1	.	.
chr2	NGS	capture_target	189639138	189639987	1	.	.
chr2	NGS	primary_target_region	189640785	189641469	1	.	.
chr2	NGS	capture_target	189640740	189641502	1	.	.
chr2	NGS	primary_target_region	189641556	189642056	1	.	.
chr2	NGS	capture_target	189641515	189642081	1	.	.
chr2	NGS	primary_target_region	189644788	189645288	1	.	.
chr2	NGS	capture_target	189644741	189645318	1	.	.
chr2	NGS	primary_target_region	189648136	189648636	1	.	.
chr2	NGS	capture_target	189648091	189648671	1	.	.
chr2	NGS	primary_target_region	189651264	189651764	1	.	.
chr2	NGS	capture_target	189651219	189651368	1	.	.
chr2	NGS	capture_target	189651369	189651791	1	.	.
chr2	NGS	primary_target_region	189651806	189652306	1	.	.
chr2	NGS	capture_target	189651729	189651943	1	.	.
chr2	NGS	capture_target	189651946	189652342	1	.	.
chr2	NGS	primary_target_region	189652726	189653226	1	.	.
chr2	NGS	capture_target	189652676	189653192	1	.	.
chr2	NGS	primary_target_region	189653738	189654238	1	.	.
chr2	NGS	capture_target	189653689	189654269	1	.	.
chr2	NGS	primary_target_region	189656732	189657232	1	.	.
chr2	NGS	capture_target	189656684	189657267	1	.	.
chr2	NGS	primary_target_region	189657908	189658408	1	.	.
chr2	NGS	capture_target	189657863	189658295	1	.	.
chr2	NGS	capture_target	189658313	189658448	1	.	.
chr2	NGS	primary_target_region	189658467	189658967	1	.	.
chr2	NGS	capture_target	189658378	189658473	1	.	.
chr2	NGS	capture_target	189658492	189658865	1	.	.
chr2	NGS	capture_target	189658881	189659003	1	.	.
chr2	NGS	primary_target_region	189659469	189659969	1	.	.
chr2	NGS	capture_target	189659421	189660005	1	.	.
chr2	NGS	primary_target_region	189661455	189661955	1	.	.
chr2	NGS	capture_target	189661410	189661983	1	.	.
chr2	NGS	primary_target_region	189665086	189665586	1	.	.
chr2	NGS	capture_target	189665037	189665620	1	.	.
chr2	NGS	primary_target_region	189670025	189670525	1	.	.
chr2	NGS	capture_target	189669978	189670548	1	.	.
chr2	NGS	primary_target_region	189671464	189671964	1	.	.
chr2	NGS	capture_target	189671415	189671996	1	.	.
chr2	NGS	primary_target_region	189672844	189673344	1	.	.
chr2	NGS	capture_target	189672794	189673369	1	.	.
chr2	NGS	primary_target_region	189676992	189677492	1	.	.
chr2	NGS	capture_target	189676945	189677475	1	.	.
chr2	NGS	primary_target_region	189683058	189683558	1	.	.
chr2	NGS	capture_target	189683008	189683575	1	.	.
chr2	NGS	primary_target_region	189752415	189752915	1	.	.
chr2	NGS	capture_target	189752366	189752898	1	.	.
chr2	NGS	primary_target_region	190357210	190357768	1	.	.
chr2	NGS	capture_target	190357164	190357790	1	.	.
chr2	NGS	primary_target_region	190364587	190365087	1	.	.
chr2	NGS	capture_target	190364597	190365072	1	.	.
chr2	NGS	primary_target_region	190368581	190369081	1	.	.
chr2	NGS	capture_target	190368534	190369028	1	.	.
chr2	NGS	primary_target_region	190378424	190380025	1	.	.
chr2	NGS	capture_target	190378385	190378788	1	.	.
chr2	NGS	capture_target	190378789	190379362	1	.	.
chr2	NGS	capture_target	190379648	190380034	1	.	.
chr2	NGS	primary_target_region	190390820	190391375	1	.	.
chr2	NGS	capture_target	190390774	190391408	1	.	.
chr2	NGS	primary_target_region	190416743	190417243	1	.	.
chr2	NGS	capture_target	190416694	190417272	1	.	.
chr2	NGS	primary_target_region	190425437	190425937	1	.	.
chr2	NGS	capture_target	190425389	190425961	1	.	.
chr2	NGS	primary_target_region	190426732	190428099	1	.	.
chr2	NGS	capture_target	190426772	190428095	1	.	.
chr2	NGS	primary_target_region	190436650	190437578	1	.	.
chr2	NGS	capture_target	190436603	190436983	1	.	.
chr2	NGS	capture_target	190436989	190437316	1	.	.
chr2	NGS	primary_target_region	190440585	190441085	1	.	.
chr2	NGS	capture_target	190440535	190441101	1	.	.
chr2	NGS	primary_target_region	190446297	190446797	1	.	.
chr2	NGS	capture_target	190446257	190446704	1	.	.
chr2	NGS	primary_target_region	190450075	190450671	1	.	.
chr2	NGS	capture_target	190450030	190450684	1	.	.
chr2	NGS	primary_target_region	208102760	208103267	1	.	.
chr2	NGS	capture_target	208102711	208103296	1	.	.
chr2	NGS	primary_target_region	208128408	208128908	1	.	.
chr2	NGS	capture_target	208128361	208128941	1	.	.
chr2	NGS	primary_target_region	208133018	208133518	1	.	.
chr2	NGS	capture_target	208132968	208133546	1	.	.
chr2	NGS	primary_target_region	208133859	208134359	1	.	.
chr2	NGS	capture_target	208133809	208134379	1	.	.
chr2	NGS	primary_target_region	208140232	208140732	1	.	.
chr2	NGS	capture_target	208140182	208140740	1	.	.
chr2	NGS	primary_target_region	208142938	208143469	1	.	.
chr2	NGS	capture_target	208143023	208143480	1	.	.
chr2	NGS	primary_target_region	208148082	208148582	1	.	.
chr2	NGS	capture_target	208148032	208148590	1	.	.
chr2	NGS	primary_target_region	208150299	208150843	1	.	.
chr2	NGS	capture_target	208150249	208150872	1	.	.
chr2	NGS	primary_target_region	208169883	208171806	1	.	.
chr2	NGS	capture_target	208169835	208170357	1	.	.
chr2	NGS	capture_target	208170360	208171460	1	.	.
chr2	NGS	capture_target	208171463	208171547	1	.	.
chr2	NGS	primary_target_region	208809199	208810138	1	.	.
chr2	NGS	capture_target	208809149	208809286	1	.	.
chr2	NGS	capture_target	208809572	208809649	1	.	.
chr2	NGS	capture_target	208809829	208809961	1	.	.
chr2	NGS	capture_target	208809966	208810084	1	.	.
chr2	NGS	capture_target	208810085	208810156	1	.	.
chr2	NGS	primary_target_region	208811871	208812371	1	.	.
chr2	NGS	capture_target	208811821	208812073	1	.	.
chr2	NGS	capture_target	208812138	208812390	1	.	.
chr2	NGS	primary_target_region	208812652	208813152	1	.	.
chr2	NGS	capture_target	208812602	208813170	1	.	.
chr2	NGS	primary_target_region	208814789	208815289	1	.	.
chr2	NGS	capture_target	208814764	208815323	1	.	.
chr2	NGS	primary_target_region	208816235	208816735	1	.	.
chr2	NGS	capture_target	208816186	208816439	1	.	.
chr2	NGS	capture_target	208816445	208816770	1	.	.
chr2	NGS	primary_target_region	208818091	208818591	1	.	.
chr2	NGS	capture_target	208818041	208818424	1	.	.
chr2	NGS	capture_target	208818428	208818519	1	.	.
chr2	NGS	capture_target	208818526	208818619	1	.	.
chr2	NGS	primary_target_region	208821234	208821734	1	.	.
chr2	NGS	capture_target	208821184	208821760	1	.	.
chr2	NGS	primary_target_region	208824218	208824718	1	.	.
chr2	NGS	capture_target	208824343	208824449	1	.	.
chr2	NGS	capture_target	208824478	208824752	1	.	.
chr2	NGS	primary_target_region	208826642	208827142	1	.	.
chr2	NGS	capture_target	208826597	208827168	1	.	.
chr2	NGS	primary_target_region	208827730	208828230	1	.	.
chr2	NGS	capture_target	208827685	208828253	1	.	.
chr2	NGS	primary_target_region	211948691	211957058	1	.	.
chr2	NGS	capture_target	211948641	211951847	1	.	.
chr2	NGS	capture_target	211951861	211952328	1	.	.
chr2	NGS	capture_target	211952331	211954628	1	.	.
chr2	NGS	capture_target	211954644	211956216	1	.	.
chr2	NGS	capture_target	211956266	211957091	1	.	.
chr2	NGS	primary_target_region	211959722	211960222	1	.	.
chr2	NGS	capture_target	211959675	211960252	1	.	.
chr2	NGS	primary_target_region	211960689	211961189	1	.	.
chr2	NGS	capture_target	211960654	211961193	1	.	.
chr2	NGS	primary_target_region	211993246	211993746	1	.	.
chr2	NGS	capture_target	211993210	211993781	1	.	.
chr2	NGS	primary_target_region	211994776	211995276	1	.	.
chr2	NGS	capture_target	211994741	211995304	1	.	.
chr2	NGS	primary_target_region	211996948	211997448	1	.	.
chr2	NGS	capture_target	211996898	211997396	1	.	.
chr2	NGS	capture_target	211997398	211997479	1	.	.
chr2	NGS	primary_target_region	212001166	212001666	1	.	.
chr2	NGS	capture_target	212001206	212001677	1	.	.
chr2	NGS	primary_target_region	212003743	212004243	1	.	.
chr2	NGS	capture_target	212003753	212004255	1	.	.
chr2	NGS	primary_target_region	212134716	212135216	1	.	.
chr2	NGS	capture_target	212134668	212135246	1	.	.
chr2	NGS	primary_target_region	212191946	212192446	1	.	.
chr2	NGS	capture_target	212191901	212192487	1	.	.
chr2	NGS	primary_target_region	212196703	212197203	1	.	.
chr2	NGS	capture_target	212196653	212197067	1	.	.
chr2	NGS	capture_target	212197083	212197239	1	.	.
chr2	NGS	primary_target_region	212203248	212203748	1	.	.
chr2	NGS	capture_target	212203209	212203586	1	.	.
chr2	NGS	capture_target	212203588	212203779	1	.	.
chr2	NGS	primary_target_region	212230511	212231192	1	.	.
chr2	NGS	capture_target	212230486	212231226	1	.	.
chr2	NGS	primary_target_region	212238120	212238620	1	.	.
chr2	NGS	capture_target	212238075	212238469	1	.	.
chr2	NGS	capture_target	212238475	212238648	1	.	.
chr2	NGS	primary_target_region	212245931	212246431	1	.	.
chr2	NGS	capture_target	212245881	212246448	1	.	.
chr2	NGS	primary_target_region	212251838	212252338	1	.	.
chr2	NGS	capture_target	212251953	212252369	1	.	.
chr2	NGS	primary_target_region	212274787	212275287	1	.	.
chr2	NGS	capture_target	212274747	212275302	1	.	.
chr2	NGS	primary_target_region	212276869	212277369	1	.	.
chr2	NGS	capture_target	212276844	212277405	1	.	.
chr2	NGS	primary_target_region	212278075	212278575	1	.	.
chr2	NGS	capture_target	212278235	212278610	1	.	.
chr2	NGS	primary_target_region	212284833	212285333	1	.	.
chr2	NGS	capture_target	212284788	212285358	1	.	.
chr2	NGS	primary_target_region	212286312	212286812	1	.	.
chr2	NGS	capture_target	212286272	212286835	1	.	.
chr2	NGS	primary_target_region	212295184	212295684	1	.	.
chr2	NGS	capture_target	212295134	212295720	1	.	.
chr2	NGS	primary_target_region	212297855	212298355	1	.	.
chr2	NGS	capture_target	212297808	212298351	1	.	.
chr2	NGS	primary_target_region	212323392	212323892	1	.	.
chr2	NGS	capture_target	212323342	212323912	1	.	.
chr2	NGS	primary_target_region	212360812	212361312	1	.	.
chr2	NGS	capture_target	212360777	212361341	1	.	.
chr2	NGS	primary_target_region	212520243	212520743	1	.	.
chr2	NGS	capture_target	212520193	212520758	1	.	.
chr2	NGS	primary_target_region	212697548	212698048	1	.	.
chr2	NGS	capture_target	212697503	212698087	1	.	.
chr2	NGS	primary_target_region	213111209	213111864	1	.	.
chr2	NGS	capture_target	213111164	213111890	1	.	.
chr2	NGS	primary_target_region	222772851	222775280	1	.	.
chr2	NGS	capture_target	222772805	222773996	1	.	.
chr2	NGS	capture_target	222774020	222774785	1	.	.
chr2	NGS	capture_target	222774786	222775316	1	.	.
chr2	NGS	primary_target_region	222792960	222793460	1	.	.
chr2	NGS	capture_target	222792911	222793490	1	.	.
chr2	NGS	primary_target_region	222794018	222794518	1	.	.
chr2	NGS	capture_target	222793993	222794540	1	.	.
chr2	NGS	primary_target_region	222804894	222805394	1	.	.
chr2	NGS	capture_target	222804849	222805424	1	.	.
chr2	NGS	primary_target_region	222866407	222867447	1	.	.
chr2	NGS	capture_target	222866367	222867459	1	.	.
chr2	NGS	primary_target_region	222868306	222868806	1	.	.
chr2	NGS	capture_target	222868256	222868840	1	.	.
chr2	NGS	primary_target_region	222869809	222870309	1	.	.
chr2	NGS	capture_target	222869789	222870346	1	.	.
chr2	NGS	primary_target_region	222871352	222871969	1	.	.
chr2	NGS	capture_target	222871302	222871999	1	.	.
chr2	NGS	primary_target_region	225043113	225047369	1	.	.
chr2	NGS	capture_target	225043073	225046622	1	.	.
chr2	NGS	capture_target	225046625	225047381	1	.	.
chr2	NGS	primary_target_region	225050984	225051484	1	.	.
chr2	NGS	capture_target	225050938	225051512	1	.	.
chr2	NGS	primary_target_region	225054696	225055196	1	.	.
chr2	NGS	capture_target	225054651	225055214	1	.	.
chr2	NGS	primary_target_region	225068610	225069110	1	.	.
chr2	NGS	capture_target	225068560	225069024	1	.	.
chr2	NGS	primary_target_region	225070512	225071012	1	.	.
chr2	NGS	capture_target	225070466	225070905	1	.	.
chr2	NGS	capture_target	225070912	225071024	1	.	.
chr2	NGS	primary_target_region	225073136	225073636	1	.	.
chr2	NGS	capture_target	225073099	225073588	1	.	.
chr2	NGS	primary_target_region	225075730	225076230	1	.	.
chr2	NGS	capture_target	225075681	225076266	1	.	.
chr2	NGS	primary_target_region	225076448	225076948	1	.	.
chr2	NGS	capture_target	225076410	225076986	1	.	.
chr2	NGS	primary_target_region	225078755	225079255	1	.	.
chr2	NGS	capture_target	225078705	225079282	1	.	.
chr2	NGS	primary_target_region	225079642	225080142	1	.	.
chr2	NGS	capture_target	225079597	225080173	1	.	.
chr2	NGS	primary_target_region	225084179	225084679	1	.	.
chr2	NGS	capture_target	225084133	225084561	1	.	.
chr2	NGS	capture_target	225084564	225084686	1	.	.
chr2	NGS	primary_target_region	225086292	225086792	1	.	.
chr2	NGS	capture_target	225086244	225086819	1	.	.
chr2	NGS	primary_target_region	225087403	225087903	1	.	.
chr2	NGS	capture_target	225087376	225087916	1	.	.
chr2	NGS	primary_target_region	225108296	225108796	1	.	.
chr2	NGS	capture_target	225108421	225108826	1	.	.
chr2	NGS	primary_target_region	225130469	225130969	1	.	.
chr2	NGS	capture_target	225130422	225130853	1	.	.
chr2	NGS	capture_target	225130879	225131000	1	.	.
chr2	NGS	primary_target_region	225135661	225136260	1	.	.
chr2	NGS	capture_target	225135612	225136279	1	.	.
chr2	NGS	primary_target_region	225142468	225142968	1	.	.
chr2	NGS	capture_target	225142420	225142920	1	.	.
chr2	NGS	capture_target	225142933	225143002	1	.	.
chr2	NGS	primary_target_region	225157882	225158382	1	.	.
chr2	NGS	capture_target	225157837	225158281	1	.	.
chr2	NGS	primary_target_region	227575671	227580548	1	.	.
chr2	NGS	capture_target	227575622	227576193	1	.	.
chr2	NGS	capture_target	227576196	227578166	1	.	.
chr2	NGS	capture_target	227578171	227579724	1	.	.
chr2	NGS	capture_target	227579736	227580569	1	.	.
chr2	NGS	primary_target_region	227580871	227581371	1	.	.
chr2	NGS	capture_target	227580826	227581403	1	.	.
chr2	NGS	primary_target_region	227583117	227583617	1	.	.
chr2	NGS	capture_target	227583069	227583653	1	.	.
chr2	NGS	primary_target_region	227584949	227585449	1	.	.
chr2	NGS	capture_target	227584899	227585479	1	.	.
chr2	NGS	primary_target_region	227594821	227595325	1	.	.
chr2	NGS	capture_target	227594801	227595354	1	.	.
chr2	NGS	primary_target_region	227598516	227599016	1	.	.
chr2	NGS	capture_target	227598467	227599037	1	.	.
chr2	NGS	primary_target_region	227600548	227601166	1	.	.
chr2	NGS	capture_target	227600638	227601201	1	.	.
chr2	NGS	primary_target_region	227603231	227603731	1	.	.
chr2	NGS	capture_target	227603183	227603740	1	.	.
chr2	NGS	primary_target_region	227604710	227605422	1	.	.
chr2	NGS	capture_target	227604661	227605453	1	.	.
chr2	NGS	primary_target_region	227606156	227606656	1	.	.
chr2	NGS	capture_target	227606121	227606686	1	.	.
chr2	NGS	primary_target_region	227614912	227615412	1	.	.
chr2	NGS	capture_target	227614877	227615416	1	.	.
chr2	NGS	primary_target_region	227615841	227616341	1	.	.
chr2	NGS	capture_target	227615796	227616333	1	.	.
chr2	NGS	primary_target_region	227620222	227620722	1	.	.
chr2	NGS	capture_target	227620173	227620701	1	.	.
chr2	NGS	primary_target_region	227622810	227623310	1	.	.
chr2	NGS	capture_target	227622775	227623331	1	.	.
chr2	NGS	primary_target_region	227623778	227624278	1	.	.
chr2	NGS	capture_target	227623743	227624289	1	.	.
chr2	NGS	primary_target_region	227625069	227625569	1	.	.
chr2	NGS	capture_target	227625154	227625595	1	.	.
chr2	NGS	primary_target_region	227627376	227627876	1	.	.
chr2	NGS	capture_target	227627328	227627750	1	.	.
chr2	NGS	primary_target_region	227628740	227629240	1	.	.
chr2	NGS	capture_target	227628694	227629277	1	.	.
chr2	NGS	primary_target_region	227630230	227630730	1	.	.
chr2	NGS	capture_target	227630185	227630760	1	.	.
chr2	NGS	primary_target_region	227632224	227632724	1	.	.
chr2	NGS	capture_target	227632174	227632745	1	.	.
chr2	NGS	primary_target_region	227632900	227633400	1	.	.
chr2	NGS	capture_target	227632853	227633069	1	.	.
chr2	NGS	capture_target	227633075	227633429	1	.	.
chr2	NGS	primary_target_region	227635274	227635774	1	.	.
chr2	NGS	capture_target	227635226	227635786	1	.	.
chr2	NGS	primary_target_region	227650696	227651196	1	.	.
chr2	NGS	capture_target	227650666	227651202	1	.	.
chr2	NGS	primary_target_region	227653206	227653706	1	.	.
chr2	NGS	capture_target	227653157	227653742	1	.	.
chr2	NGS	primary_target_region	227654861	227655361	1	.	.
chr2	NGS	capture_target	227654813	227655368	1	.	.
chr2	NGS	primary_target_region	227661445	227661945	1	.	.
chr2	NGS	capture_target	227661555	227661972	1	.	.
chr2	NGS	primary_target_region	227662623	227663123	1	.	.
chr2	NGS	capture_target	227662583	227663085	1	.	.
chr2	NGS	primary_target_region	227666917	227667417	1	.	.
chr2	NGS	capture_target	227666867	227666996	1	.	.
chr2	NGS	capture_target	227666997	227667389	1	.	.
chr2	NGS	primary_target_region	227671456	227671956	1	.	.
chr2	NGS	capture_target	227671406	227671969	1	.	.
chr2	NGS	primary_target_region	227672365	227672865	1	.	.
chr2	NGS	capture_target	227672315	227672888	1	.	.
chr2	NGS	primary_target_region	227674241	227675097	1	.	.
chr2	NGS	capture_target	227674288	227675115	1	.	.
chr2	NGS	primary_target_region	227675529	227676381	1	.	.
chr2	NGS	capture_target	227675501	227676420	1	.	.
chr2	NGS	primary_target_region	227676722	227677342	1	.	.
chr2	NGS	capture_target	227676693	227677209	1	.	.
chr2	NGS	primary_target_region	227681312	227682680	1	.	.
chr2	NGS	capture_target	227681264	227682448	1	.	.
chr2	NGS	primary_target_region	227684406	227684906	1	.	.
chr2	NGS	capture_target	227684360	227684938	1	.	.
chr2	NGS	primary_target_region	227687288	227687872	1	.	.
chr2	NGS	capture_target	227687243	227687898	1	.	.
chr2	NGS	primary_target_region	227691413	227691913	1	.	.
chr2	NGS	capture_target	227691364	227691936	1	.	.
chr2	NGS	primary_target_region	227692627	227693127	1	.	.
chr2	NGS	capture_target	227692604	227692738	1	.	.
chr2	NGS	capture_target	227692772	227693134	1	.	.
chr2	NGS	primary_target_region	227693538	227694291	1	.	.
chr2	NGS	capture_target	227693493	227693620	1	.	.
chr2	NGS	capture_target	227693903	227694244	1	.	.
chr2	NGS	primary_target_region	227712910	227713410	1	.	.
chr2	NGS	capture_target	227712865	227713434	1	.	.
chr2	NGS	primary_target_region	227717247	227717747	1	.	.
chr2	NGS	capture_target	227717232	227717774	1	.	.
chr2	NGS	primary_target_region	227720007	227720709	1	.	.
chr2	NGS	capture_target	227719977	227720707	1	.	.
chr2	NGS	primary_target_region	227736770	227737270	1	.	.
chr2	NGS	capture_target	227736721	227737273	1	.	.
chr2	NGS	primary_target_region	227737399	227737928	1	.	.
chr2	NGS	capture_target	227737353	227737947	1	.	.
chr2	NGS	primary_target_region	227810706	227811206	1	.	.
chr2	NGS	capture_target	227810656	227811143	1	.	.
chr2	NGS	capture_target	227811146	227811238	1	.	.
chr2	NGS	primary_target_region	227812898	227813398	1	.	.
chr2	NGS	capture_target	227812848	227813422	1	.	.
chr2	NGS	primary_target_region	227817052	227818183	1	.	.
chr2	NGS	capture_target	227817002	227817869	1	.	.
chr2	NGS	capture_target	227817872	227818212	1	.	.
chr2	NGS	primary_target_region	227818695	227819195	1	.	.
chr2	NGS	capture_target	227818645	227819224	1	.	.
chr2	NGS	primary_target_region	227819422	227820048	1	.	.
chr2	NGS	capture_target	227819375	227820085	1	.	.
chr2	NGS	primary_target_region	227820281	227820781	1	.	.
chr2	NGS	capture_target	227820236	227820801	1	.	.
chr2	NGS	primary_target_region	227821046	227821692	1	.	.
chr2	NGS	capture_target	227821176	227821530	1	.	.
chr2	NGS	capture_target	227821531	227821708	1	.	.
chr2	NGS	primary_target_region	227823881	227824564	1	.	.
chr2	NGS	capture_target	227823834	227824574	1	.	.
chr2	NGS	primary_target_region	227826027	227826810	1	.	.
chr2	NGS	capture_target	227825979	227826776	1	.	.
chr2	NGS	primary_target_region	227826853	227827353	1	.	.
chr2	NGS	capture_target	227826843	227827222	1	.	.
chr2	NGS	capture_target	227827273	227827385	1	.	.
chr2	NGS	primary_target_region	227827396	227827896	1	.	.
chr2	NGS	capture_target	227827308	227827909	1	.	.
chr2	NGS	primary_target_region	227828758	227829752	1	.	.
chr2	NGS	capture_target	227828743	227829775	1	.	.
chr2	NGS	primary_target_region	227830334	227830834	1	.	.
chr2	NGS	capture_target	227830289	227830861	1	.	.
chr2	NGS	primary_target_region	227832543	227833274	1	.	.
chr2	NGS	capture_target	227832518	227833299	1	.	.
chr2	NGS	primary_target_region	227833810	227834310	1	.	.
chr2	NGS	capture_target	227833765	227834216	1	.	.
chr2	NGS	primary_target_region	227836570	227837072	1	.	.
chr2	NGS	capture_target	227836523	227837098	1	.	.
chr2	NGS	primary_target_region	227839173	227839673	1	.	.
chr2	NGS	capture_target	227839143	227839707	1	.	.
chr2	NGS	primary_target_region	227839751	227840251	1	.	.
chr2	NGS	capture_target	227839705	227840284	1	.	.
chr2	NGS	primary_target_region	227842655	227843155	1	.	.
chr2	NGS	capture_target	227842609	227843160	1	.	.
chr2	NGS	primary_target_region	227843571	227844071	1	.	.
chr2	NGS	capture_target	227843566	227844082	1	.	.
chr2	NGS	primary_target_region	227845743	227846243	1	.	.
chr2	NGS	capture_target	227845697	227846268	1	.	.
chr2	NGS	primary_target_region	227849141	227849641	1	.	.
chr2	NGS	capture_target	227849091	227849669	1	.	.
chr2	NGS	primary_target_region	227850211	227850711	1	.	.
chr2	NGS	capture_target	227850291	227850672	1	.	.
chr2	NGS	primary_target_region	227852552	227853052	1	.	.
chr2	NGS	capture_target	227852502	227853078	1	.	.
chr2	NGS	primary_target_region	227853225	227854160	1	.	.
chr2	NGS	capture_target	227853186	227853678	1	.	.
chr2	NGS	capture_target	227853690	227854182	1	.	.
chr2	NGS	primary_target_region	227855159	227855659	1	.	.
chr2	NGS	capture_target	227855303	227855533	1	.	.
chr2	NGS	capture_target	227855538	227855686	1	.	.
chr2	NGS	primary_target_region	227856522	227857490	1	.	.
chr2	NGS	capture_target	227856477	227857520	1	.	.
chr2	NGS	primary_target_region	227861909	227862409	1	.	.
chr2	NGS	capture_target	227862069	227862437	1	.	.
chr2	NGS	primary_target_region	227862754	227863254	1	.	.
chr2	NGS	capture_target	227862709	227863187	1	.	.
chr2	NGS	primary_target_region	227863527	227864027	1	.	.
chr2	NGS	capture_target	227863482	227864059	1	.	.
chr2	NGS	primary_target_region	227865964	227866464	1	.	.
chr2	NGS	capture_target	227865929	227866499	1	.	.
chr2	NGS	primary_target_region	227867240	227868503	1	.	.
chr2	NGS	capture_target	227867193	227867907	1	.	.
chr2	NGS	capture_target	227867910	227868519	1	.	.
chr2	NGS	primary_target_region	227870477	227870977	1	.	.
chr2	NGS	capture_target	227870427	227871006	1	.	.
chr2	NGS	primary_target_region	227871457	227871957	1	.	.
chr2	NGS	capture_target	227871411	227871878	1	.	.
chr2	NGS	primary_target_region	227875784	227876284	1	.	.
chr2	NGS	capture_target	227875734	227876312	1	.	.
chr2	NGS	primary_target_region	227876605	227877292	1	.	.
chr2	NGS	capture_target	227876559	227877328	1	.	.
chr2	NGS	primary_target_region	227877744	227878244	1	.	.
chr2	NGS	capture_target	227877696	227878280	1	.	.
chr2	NGS	primary_target_region	227880525	227881025	1	.	.
chr2	NGS	capture_target	227880479	227881048	1	.	.
chr2	NGS	primary_target_region	227881698	227882471	1	.	.
chr2	NGS	capture_target	227881650	227882435	1	.	.
chr2	NGS	primary_target_region	227883572	227884072	1	.	.
chr2	NGS	capture_target	227883567	227884075	1	.	.
chr2	NGS	primary_target_region	227884746	227887752	1	.	.
chr2	NGS	capture_target	227884726	227885481	1	.	.
chr2	NGS	capture_target	227885505	227885893	1	.	.
chr2	NGS	capture_target	227885898	227887704	1	.	.
chr2	NGS	capture_target	227887706	227887777	1	.	.
chr2	NGS	primary_target_region	237897401	237898426	1	.	.
chr2	NGS	capture_target	237897355	237897462	1	.	.
chr2	NGS	capture_target	237897496	237898457	1	.	.
chr2	NGS	primary_target_region	237898774	237899274	1	.	.
chr2	NGS	capture_target	237898727	237899301	1	.	.
chr2	NGS	primary_target_region	237906631	237907131	1	.	.
chr2	NGS	capture_target	237906592	237907132	1	.	.
chr2	NGS	primary_target_region	237907890	237908390	1	.	.
chr2	NGS	capture_target	237907883	237908419	1	.	.
chr2	NGS	primary_target_region	237909466	237909966	1	.	.
chr2	NGS	capture_target	237909418	237909998	1	.	.
chr2	NGS	primary_target_region	237912198	237912698	1	.	.
chr2	NGS	capture_target	237912192	237912515	1	.	.
chr2	NGS	capture_target	237912518	237912735	1	.	.
chr2	NGS	primary_target_region	237913834	237914532	1	.	.
chr2	NGS	capture_target	237913789	237914564	1	.	.
chr2	NGS	primary_target_region	237915245	237915745	1	.	.
chr2	NGS	capture_target	237915210	237915731	1	.	.
chr2	NGS	primary_target_region	237917729	237918829	1	.	.
chr2	NGS	capture_target	237917683	237918853	1	.	.
chr2	NGS	primary_target_region	237919666	237920166	1	.	.
chr2	NGS	capture_target	237919620	237920193	1	.	.
chr2	NGS	primary_target_region	237920970	237921470	1	.	.
chr2	NGS	capture_target	237920924	237921500	1	.	.
chr2	NGS	primary_target_region	237921499	237922270	1	.	.
chr2	NGS	capture_target	237921414	237922302	1	.	.
chr2	NGS	primary_target_region	237923310	237923810	1	.	.
chr2	NGS	capture_target	237923261	237923831	1	.	.
chr2	NGS	primary_target_region	237924293	237924793	1	.	.
chr2	NGS	capture_target	237924243	237924826	1	.	.
chr2	NGS	primary_target_region	237925685	237926185	1	.	.
chr2	NGS	capture_target	237925640	237926223	1	.	.
chr2	NGS	primary_target_region	237926504	237927004	1	.	.
chr2	NGS	capture_target	237926487	237927031	1	.	.
chr2	NGS	primary_target_region	237928049	237928549	1	.	.
chr2	NGS	capture_target	237928059	237928584	1	.	.
chr2	NGS	primary_target_region	237930497	237931482	1	.	.
chr2	NGS	capture_target	237930447	237931488	1	.	.
chr2	NGS	primary_target_region	237931684	237932184	1	.	.
chr2	NGS	capture_target	237931639	237931960	1	.	.
chr2	NGS	capture_target	237931964	237932207	1	.	.
chr2	NGS	primary_target_region	237932194	237933007	1	.	.
chr2	NGS	capture_target	237932117	237933018	1	.	.
chr2	NGS	primary_target_region	237933256	237933756	1	.	.
chr2	NGS	capture_target	237933210	237933792	1	.	.
chr2	NGS	primary_target_region	237934280	237934780	1	.	.
chr2	NGS	capture_target	237934232	237934803	1	.	.
chr2	NGS	primary_target_region	237934917	237935417	1	.	.
chr2	NGS	capture_target	237934868	237935452	1	.	.
chr2	NGS	primary_target_region	237936458	237936958	1	.	.
chr2	NGS	capture_target	237936413	237936992	1	.	.
chr2	NGS	primary_target_region	237937521	237938021	1	.	.
chr2	NGS	capture_target	237937475	237938022	1	.	.
chr2	NGS	primary_target_region	237938999	237939499	1	.	.
chr2	NGS	capture_target	237938953	237939529	1	.	.
chr2	NGS	primary_target_region	237940069	237940668	1	.	.
chr2	NGS	capture_target	237940023	237940703	1	.	.
chr2	NGS	primary_target_region	237941945	237942559	1	.	.
chr2	NGS	capture_target	237941897	237942592	1	.	.
chr2	NGS	primary_target_region	237944999	237945719	1	.	.
chr2	NGS	capture_target	237945019	237945736	1	.	.
chr2	NGS	primary_target_region	237947794	237948402	1	.	.
chr2	NGS	capture_target	237947749	237948434	1	.	.
chr2	NGS	primary_target_region	237950154	237950726	1	.	.
chr2	NGS	capture_target	237950109	237950758	1	.	.
chr2	NGS	primary_target_region	237952018	237952617	1	.	.
chr2	NGS	capture_target	237951973	237952642	1	.	.
chr2	NGS	primary_target_region	237954297	237954881	1	.	.
chr2	NGS	capture_target	237954252	237954912	1	.	.
chr2	NGS	primary_target_region	237960964	237961568	1	.	.
chr2	NGS	capture_target	237960929	237961577	1	.	.
chr2	NGS	primary_target_region	237961597	237962097	1	.	.
chr2	NGS	capture_target	237961514	237962131	1	.	.
chr2	NGS	primary_target_region	237967969	237968586	1	.	.
chr2	NGS	capture_target	237967919	237968620	1	.	.
chr2	NGS	primary_target_region	237969904	237970419	1	.	.
chr2	NGS	capture_target	237969859	237970405	1	.	.
chr2	NGS	primary_target_region	237987197	237987712	1	.	.
chr2	NGS	capture_target	237987160	237987599	1	.	.
chr2	NGS	capture_target	237987607	237987748	1	.	.
chr3	NGS	primary_target_region	10042885	10043385	1	.	.
chr3	NGS	capture_target	10042855	10043377	1	.	.
chr3	NGS	primary_target_region	10045107	10045607	1	.	.
chr3	NGS	capture_target	10045060	10045622	1	.	.
chr3	NGS	primary_target_region	10049336	10049836	1	.	.
chr3	NGS	capture_target	10049286	10049818	1	.	.
chr3	NGS	primary_target_region	10050937	10052137	1	.	.
chr3	NGS	capture_target	10051022	10051353	1	.	.
chr3	NGS	capture_target	10051357	10051836	1	.	.
chr3	NGS	capture_target	10051857	10052164	1	.	.
chr3	NGS	primary_target_region	10052747	10053247	1	.	.
chr3	NGS	capture_target	10052697	10052776	1	.	.
chr3	NGS	capture_target	10052902	10053248	1	.	.
chr3	NGS	primary_target_region	10055752	10056717	1	.	.
chr3	NGS	capture_target	10055706	10056111	1	.	.
chr3	NGS	capture_target	10056122	10056254	1	.	.
chr3	NGS	capture_target	10056271	10056669	1	.	.
chr3	NGS	primary_target_region	10058101	10058601	1	.	.
chr3	NGS	capture_target	10058061	10058531	1	.	.
chr3	NGS	capture_target	10058532	10058599	1	.	.
chr3	NGS	primary_target_region	10059045	10060781	1	.	.
chr3	NGS	capture_target	10058997	10059497	1	.	.
chr3	NGS	capture_target	10059525	10059671	1	.	.
chr3	NGS	capture_target	10059753	10059970	1	.	.
chr3	NGS	capture_target	10060060	10060142	1	.	.
chr3	NGS	capture_target	10060170	10060250	1	.	.
chr3	NGS	primary_target_region	10063086	10063586	1	.	.
chr3	NGS	capture_target	10063036	10063116	1	.	.
chr3	NGS	capture_target	10063121	10063199	1	.	.
chr3	NGS	capture_target	10063226	10063304	1	.	.
chr3	NGS	capture_target	10063526	10063614	1	.	.
chr3	NGS	primary_target_region	10064418	10064918	1	.	.
chr3	NGS	capture_target	10064372	10064541	1	.	.
chr3	NGS	capture_target	10064618	10064936	1	.	.
chr3	NGS	primary_target_region	10065874	10066374	1	.	.
chr3	NGS	capture_target	10065897	10065976	1	.	.
chr3	NGS	capture_target	10066291	10066400	1	.	.
chr3	NGS	primary_target_region	10068876	10069376	1	.	.
chr3	NGS	capture_target	10068831	10069084	1	.	.
chr3	NGS	primary_target_region	10076783	10077283	1	.	.
chr3	NGS	capture_target	10076858	10076979	1	.	.
chr3	NGS	capture_target	10077008	10077096	1	.	.
chr3	NGS	capture_target	10077102	10077315	1	.	.
chr3	NGS	primary_target_region	10078615	10079115	1	.	.
chr3	NGS	capture_target	10078810	10078886	1	.	.
chr3	NGS	primary_target_region	10080827	10081736	1	.	.
chr3	NGS	capture_target	10080812	10080917	1	.	.
chr3	NGS	capture_target	10081561	10081695	1	.	.
chr3	NGS	primary_target_region	10081878	10082856	1	.	.
chr3	NGS	capture_target	10082047	10082138	1	.	.
chr3	NGS	capture_target	10082217	10082301	1	.	.
chr3	NGS	capture_target	10082425	10082509	1	.	.
chr3	NGS	capture_target	10082607	10082694	1	.	.
chr3	NGS	primary_target_region	10083697	10084197	1	.	.
chr3	NGS	capture_target	10083707	10083840	1	.	.
chr3	NGS	capture_target	10083960	10084081	1	.	.
chr3	NGS	primary_target_region	10089360	10090242	1	.	.
chr3	NGS	capture_target	10089435	10089524	1	.	.
chr3	NGS	capture_target	10089617	10089743	1	.	.
chr3	NGS	capture_target	10089795	10089880	1	.	.
chr3	NGS	capture_target	10090004	10090198	1	.	.
chr3	NGS	capture_target	10090205	10090275	1	.	.
chr3	NGS	primary_target_region	10091036	10091536	1	.	.
chr3	NGS	capture_target	10091099	10091537	1	.	.
chr3	NGS	primary_target_region	10094573	10095073	1	.	.
chr3	NGS	capture_target	10094698	10095041	1	.	.
chr3	NGS	primary_target_region	10097598	10098339	1	.	.
chr3	NGS	capture_target	10097552	10098371	1	.	.
chr3	NGS	primary_target_region	10102301	10102801	1	.	.
chr3	NGS	capture_target	10102361	10102806	1	.	.
chr3	NGS	primary_target_region	10103633	10104133	1	.	.
chr3	NGS	capture_target	10103594	10103972	1	.	.
chr3	NGS	capture_target	10103978	10104149	1	.	.
chr3	NGS	primary_target_region	10104930	10105823	1	.	.
chr3	NGS	capture_target	10104885	10105685	1	.	.
chr3	NGS	primary_target_region	10106773	10107273	1	.	.
chr3	NGS	capture_target	10106728	10107135	1	.	.
chr3	NGS	primary_target_region	10108651	10109151	1	.	.
chr3	NGS	capture_target	10108601	10109124	1	.	.
chr3	NGS	primary_target_region	10109738	10110238	1	.	.
chr3	NGS	capture_target	10109690	10110263	1	.	.
chr3	NGS	primary_target_region	10110760	10111260	1	.	.
chr3	NGS	capture_target	10110715	10111286	1	.	.
chr3	NGS	primary_target_region	10111671	10112171	1	.	.
chr3	NGS	capture_target	10111644	10112197	1	.	.
chr3	NGS	primary_target_region	10112833	10113333	1	.	.
chr3	NGS	capture_target	10112783	10113333	1	.	.
chr3	NGS	primary_target_region	10115202	10116344	1	.	.
chr3	NGS	capture_target	10115152	10115667	1	.	.
chr3	NGS	capture_target	10115685	10116035	1	.	.
chr3	NGS	primary_target_region	10117872	10118614	1	.	.
chr3	NGS	capture_target	10117842	10118070	1	.	.
chr3	NGS	capture_target	10118352	10118649	1	.	.
chr3	NGS	primary_target_region	10158319	10158871	1	.	.
chr3	NGS	capture_target	10158274	10158900	1	.	.
chr3	NGS	primary_target_region	10163009	10163509	1	.	.
chr3	NGS	capture_target	10163144	10163526	1	.	.
chr3	NGS	primary_target_region	10166471	10168744	1	.	.
chr3	NGS	capture_target	10166434	10167560	1	.	.
chr3	NGS	capture_target	10167856	10168486	1	.	.
chr3	NGS	primary_target_region	12600108	12601156	1	.	.
chr3	NGS	capture_target	12600059	12601164	1	.	.
chr3	NGS	primary_target_region	12601163	12601937	1	.	.
chr3	NGS	capture_target	12601083	12601941	1	.	.
chr3	NGS	primary_target_region	12601989	12602489	1	.	.
chr3	NGS	capture_target	12601926	12602490	1	.	.
chr3	NGS	primary_target_region	12603863	12604363	1	.	.
chr3	NGS	capture_target	12603813	12604346	1	.	.
chr3	NGS	primary_target_region	12607135	12607635	1	.	.
chr3	NGS	capture_target	12607105	12607656	1	.	.
chr3	NGS	primary_target_region	12607999	12608499	1	.	.
chr3	NGS	capture_target	12607949	12608431	1	.	.
chr3	NGS	primary_target_region	12615999	12617151	1	.	.
chr3	NGS	capture_target	12615949	12617135	1	.	.
chr3	NGS	primary_target_region	12620462	12620962	1	.	.
chr3	NGS	capture_target	12620416	12620990	1	.	.
chr3	NGS	primary_target_region	12622499	12622999	1	.	.
chr3	NGS	capture_target	12622453	12623031	1	.	.
chr3	NGS	primary_target_region	12625094	12626033	1	.	.
chr3	NGS	capture_target	12625044	12626054	1	.	.
chr3	NGS	primary_target_region	12628255	12628755	1	.	.
chr3	NGS	capture_target	12628218	12628792	1	.	.
chr3	NGS	primary_target_region	12634880	12635380	1	.	.
chr3	NGS	capture_target	12634830	12635386	1	.	.
chr3	NGS	primary_target_region	12680245	12680745	1	.	.
chr3	NGS	capture_target	12680195	12680779	1	.	.
chr3	NGS	primary_target_region	14161651	14162660	1	.	.
chr3	NGS	capture_target	14161616	14162690	1	.	.
chr3	NGS	primary_target_region	14163586	14164086	1	.	.
chr3	NGS	capture_target	14163551	14164115	1	.	.
chr3	NGS	primary_target_region	14164206	14164706	1	.	.
chr3	NGS	capture_target	14164156	14164742	1	.	.
chr3	NGS	primary_target_region	14164898	14165632	1	.	.
chr3	NGS	capture_target	14164853	14165596	1	.	.
chr3	NGS	primary_target_region	14168627	14169127	1	.	.
chr3	NGS	capture_target	14168581	14169142	1	.	.
chr3	NGS	primary_target_region	14172606	14173189	1	.	.
chr3	NGS	capture_target	14172581	14173189	1	.	.
chr3	NGS	primary_target_region	14174491	14175470	1	.	.
chr3	NGS	capture_target	14174441	14175484	1	.	.
chr3	NGS	primary_target_region	14176040	14176540	1	.	.
chr3	NGS	capture_target	14175994	14176568	1	.	.
chr3	NGS	primary_target_region	14181127	14181627	1	.	.
chr3	NGS	capture_target	14181078	14181636	1	.	.
chr3	NGS	primary_target_region	14181761	14182261	1	.	.
chr3	NGS	capture_target	14181713	14182294	1	.	.
chr3	NGS	primary_target_region	14183465	14183965	1	.	.
chr3	NGS	capture_target	14183418	14183992	1	.	.
chr3	NGS	primary_target_region	14184573	14185073	1	.	.
chr3	NGS	capture_target	14184528	14185107	1	.	.
chr3	NGS	primary_target_region	14186748	14187248	1	.	.
chr3	NGS	capture_target	14186703	14187282	1	.	.
chr3	NGS	primary_target_region	14189219	14189719	1	.	.
chr3	NGS	capture_target	14189172	14189730	1	.	.
chr3	NGS	primary_target_region	14194807	14195307	1	.	.
chr3	NGS	capture_target	14194762	14195331	1	.	.
chr3	NGS	primary_target_region	30622986	30623707	1	.	.
chr3	NGS	capture_target	30622941	30623700	1	.	.
chr3	NGS	primary_target_region	30639482	30639982	1	.	.
chr3	NGS	capture_target	30639437	30640006	1	.	.
chr3	NGS	primary_target_region	30661077	30661577	1	.	.
chr3	NGS	capture_target	30661041	30661605	1	.	.
chr3	NGS	primary_target_region	30666611	30667111	1	.	.
chr3	NGS	capture_target	30666566	30667141	1	.	.
chr3	NGS	primary_target_region	30677832	30678332	1	.	.
chr3	NGS	capture_target	30677795	30678360	1	.	.
chr3	NGS	primary_target_region	30688074	30688933	1	.	.
chr3	NGS	capture_target	30688024	30688970	1	.	.
chr3	NGS	primary_target_region	30690422	30690922	1	.	.
chr3	NGS	capture_target	30690373	30690954	1	.	.
chr3	NGS	primary_target_region	30704694	30705194	1	.	.
chr3	NGS	capture_target	30704648	30705233	1	.	.
chr3	NGS	primary_target_region	30707916	30710638	1	.	.
chr3	NGS	capture_target	30707871	30708393	1	.	.
chr3	NGS	capture_target	30708421	30710671	1	.	.
chr3	NGS	primary_target_region	37009821	37010340	1	.	.
chr3	NGS	capture_target	37009772	37010349	1	.	.
chr3	NGS	primary_target_region	37012909	37013409	1	.	.
chr3	NGS	capture_target	37012874	37013439	1	.	.
chr3	NGS	primary_target_region	37017249	37017749	1	.	.
chr3	NGS	capture_target	37017334	37017752	1	.	.
chr3	NGS	primary_target_region	37020683	37021183	1	.	.
chr3	NGS	capture_target	37020633	37021204	1	.	.
chr3	NGS	primary_target_region	37023272	37023785	1	.	.
chr3	NGS	capture_target	37023302	37023812	1	.	.
chr3	NGS	primary_target_region	37025065	37025612	1	.	.
chr3	NGS	capture_target	37025019	37025286	1	.	.
chr3	NGS	capture_target	37025288	37025601	1	.	.
chr3	NGS	primary_target_region	37028086	37028800	1	.	.
chr3	NGS	capture_target	37028036	37028832	1	.	.
chr3	NGS	primary_target_region	37030733	37031233	1	.	.
chr3	NGS	capture_target	37030758	37031270	1	.	.
chr3	NGS	primary_target_region	37033798	37034298	1	.	.
chr3	NGS	capture_target	37033753	37034330	1	.	.
chr3	NGS	primary_target_region	37036632	37037132	1	.	.
chr3	NGS	capture_target	37036586	37037160	1	.	.
chr3	NGS	primary_target_region	37042067	37042567	1	.	.
chr3	NGS	capture_target	37042117	37042586	1	.	.
chr3	NGS	primary_target_region	37045103	37045603	1	.	.
chr3	NGS	capture_target	37045053	37045638	1	.	.
chr3	NGS	primary_target_region	37056485	37056985	1	.	.
chr3	NGS	capture_target	37056438	37057012	1	.	.
chr3	NGS	primary_target_region	37058545	37059045	1	.	.
chr3	NGS	capture_target	37058497	37059079	1	.	.
chr3	NGS	primary_target_region	37063846	37064346	1	.	.
chr3	NGS	capture_target	37063796	37064240	1	.	.
chr3	NGS	primary_target_region	37064808	37065706	1	.	.
chr3	NGS	capture_target	37064762	37065717	1	.	.
chr3	NGS	primary_target_region	37066815	37067411	1	.	.
chr3	NGS	capture_target	37066795	37067423	1	.	.
chr3	NGS	primary_target_region	41211171	41211671	1	.	.
chr3	NGS	capture_target	41211181	41211677	1	.	.
chr3	NGS	primary_target_region	41211914	41212414	1	.	.
chr3	NGS	capture_target	41211878	41212293	1	.	.
chr3	NGS	capture_target	41212294	41212426	1	.	.
chr3	NGS	primary_target_region	41215800	41216333	1	.	.
chr3	NGS	capture_target	41215775	41216334	1	.	.
chr3	NGS	primary_target_region	41227294	41227794	1	.	.
chr3	NGS	capture_target	41227574	41227724	1	.	.
chr3	NGS	capture_target	41227739	41227831	1	.	.
chr3	NGS	primary_target_region	41240296	41240796	1	.	.
chr3	NGS	capture_target	41240246	41240836	1	.	.
chr3	NGS	primary_target_region	41240885	41242506	1	.	.
chr3	NGS	capture_target	41240839	41242436	1	.	.
chr3	NGS	capture_target	41242450	41242542	1	.	.
chr3	NGS	primary_target_region	41243525	41244025	1	.	.
chr3	NGS	capture_target	41243477	41243681	1	.	.
chr3	NGS	capture_target	41243685	41244056	1	.	.
chr3	NGS	primary_target_region	41249638	41250443	1	.	.
chr3	NGS	capture_target	41249589	41250424	1	.	.
chr3	NGS	primary_target_region	41250463	41250963	1	.	.
chr3	NGS	capture_target	41250392	41250924	1	.	.
chr3	NGS	primary_target_region	41252029	41252529	1	.	.
chr3	NGS	capture_target	41251984	41252563	1	.	.
chr3	NGS	primary_target_region	41252669	41253394	1	.	.
chr3	NGS	capture_target	41252622	41253428	1	.	.
chr3	NGS	primary_target_region	41254291	41254791	1	.	.
chr3	NGS	capture_target	41254242	41254830	1	.	.
chr3	NGS	primary_target_region	41255489	41256943	1	.	.
chr3	NGS	capture_target	41255444	41256418	1	.	.
chr3	NGS	capture_target	41256499	41256956	1	.	.
chr3	NGS	primary_target_region	69871159	69871683	1	.	.
chr3	NGS	capture_target	69871109	69871709	1	.	.
chr3	NGS	primary_target_region	69895468	69895968	1	.	.
chr3	NGS	capture_target	69895420	69896004	1	.	.
chr3	NGS	primary_target_region	69997910	69998410	1	.	.
chr3	NGS	capture_target	69997865	69998392	1	.	.
chr3	NGS	primary_target_region	70010850	70011350	1	.	.
chr3	NGS	capture_target	70010805	70011379	1	.	.
chr3	NGS	primary_target_region	70068262	70068783	1	.	.
chr3	NGS	capture_target	70068217	70068789	1	.	.
chr3	NGS	primary_target_region	70069527	70070027	1	.	.
chr3	NGS	capture_target	70069479	70070047	1	.	.
chr3	NGS	primary_target_region	70070193	70071231	1	.	.
chr3	NGS	capture_target	70070168	70071249	1	.	.
chr3	NGS	primary_target_region	70072875	70073375	1	.	.
chr3	NGS	capture_target	70072830	70073223	1	.	.
chr3	NGS	capture_target	70073230	70073411	1	.	.
chr3	NGS	primary_target_region	70080701	70081201	1	.	.
chr3	NGS	capture_target	70080654	70081222	1	.	.
chr3	NGS	primary_target_region	70083440	70083949	1	.	.
chr3	NGS	capture_target	70083390	70083955	1	.	.
chr3	NGS	primary_target_region	70088084	70088584	1	.	.
chr3	NGS	capture_target	70088036	70088616	1	.	.
chr3	NGS	primary_target_region	70090938	70091438	1	.	.
chr3	NGS	capture_target	70091013	70091468	1	.	.
chr3	NGS	primary_target_region	70096688	70100177	1	.	.
chr3	NGS	capture_target	70096643	70097501	1	.	.
chr3	NGS	capture_target	70097508	70097908	1	.	.
chr3	NGS	capture_target	70097913	70100206	1	.	.
chr3	NGS	primary_target_region	129680962	129682851	1	.	.
chr3	NGS	capture_target	129680925	129681692	1	.	.
chr3	NGS	capture_target	129681702	129682817	1	.	.
chr3	NGS	primary_target_region	129683165	129683665	1	.	.
chr3	NGS	capture_target	129683117	129683691	1	.	.
chr3	NGS	primary_target_region	129685216	129685716	1	.	.
chr3	NGS	capture_target	129685171	129685743	1	.	.
chr3	NGS	primary_target_region	129687260	129687901	1	.	.
chr3	NGS	capture_target	129687230	129687916	1	.	.
chr3	NGS	primary_target_region	129688223	129688723	1	.	.
chr3	NGS	capture_target	129688195	129688738	1	.	.
chr3	NGS	primary_target_region	129694325	129694825	1	.	.
chr3	NGS	capture_target	129694278	129694833	1	.	.
chr3	NGS	primary_target_region	131761665	131762165	1	.	.
chr3	NGS	capture_target	131761619	131762185	1	.	.
chr3	NGS	primary_target_region	131764602	131765198	1	.	.
chr3	NGS	capture_target	131764557	131764924	1	.	.
chr3	NGS	capture_target	131764932	131765214	1	.	.
chr3	NGS	primary_target_region	131766528	131767148	1	.	.
chr3	NGS	capture_target	131766483	131767185	1	.	.
chr3	NGS	primary_target_region	131768236	131768796	1	.	.
chr3	NGS	capture_target	131768186	131768802	1	.	.
chr3	NGS	primary_target_region	131769581	131770138	1	.	.
chr3	NGS	capture_target	131769532	131770153	1	.	.
chr3	NGS	primary_target_region	131772352	131772927	1	.	.
chr3	NGS	capture_target	131772315	131772956	1	.	.
chr3	NGS	primary_target_region	131775490	131776059	1	.	.
chr3	NGS	capture_target	131775445	131776094	1	.	.
chr3	NGS	primary_target_region	131783017	131783813	1	.	.
chr3	NGS	capture_target	131782972	131783837	1	.	.
chr3	NGS	primary_target_region	131787867	131788367	1	.	.
chr3	NGS	capture_target	131787832	131788397	1	.	.
chr3	NGS	primary_target_region	131790420	131790920	1	.	.
chr3	NGS	capture_target	131790372	131790456	1	.	.
chr3	NGS	capture_target	131790465	131790941	1	.	.
chr3	NGS	primary_target_region	131792352	131792852	1	.	.
chr3	NGS	capture_target	131792392	131792867	1	.	.
chr3	NGS	primary_target_region	131793861	131795010	1	.	.
chr3	NGS	capture_target	131793812	131794979	1	.	.
chr3	NGS	primary_target_region	131795596	131796096	1	.	.
chr3	NGS	capture_target	131795550	131796109	1	.	.
chr3	NGS	primary_target_region	131799682	131800182	1	.	.
chr3	NGS	capture_target	131799637	131800210	1	.	.
chr3	NGS	primary_target_region	131801068	131801568	1	.	.
chr3	NGS	capture_target	131801018	131801606	1	.	.
chr3	NGS	primary_target_region	131808233	131808733	1	.	.
chr3	NGS	capture_target	131808193	131808751	1	.	.
chr3	NGS	primary_target_region	131810217	131810717	1	.	.
chr3	NGS	capture_target	131810172	131810284	1	.	.
chr3	NGS	capture_target	131810317	131810752	1	.	.
chr3	NGS	primary_target_region	131811964	131812464	1	.	.
chr3	NGS	capture_target	131811939	131812503	1	.	.
chr3	NGS	primary_target_region	131823136	131823636	1	.	.
chr3	NGS	capture_target	131823091	131823669	1	.	.
chr3	NGS	primary_target_region	131827800	131828300	1	.	.
chr3	NGS	capture_target	131827750	131828326	1	.	.
chr3	NGS	primary_target_region	131828628	131829128	1	.	.
chr3	NGS	capture_target	131828581	131829145	1	.	.
chr3	NGS	primary_target_region	131835892	131836392	1	.	.
chr3	NGS	capture_target	131835845	131836418	1	.	.
chr3	NGS	primary_target_region	131837014	131837514	1	.	.
chr3	NGS	capture_target	131836969	131837550	1	.	.
chr3	NGS	primary_target_region	131842967	131843467	1	.	.
chr3	NGS	capture_target	131842952	131843110	1	.	.
chr3	NGS	capture_target	131843152	131843500	1	.	.
chr3	NGS	primary_target_region	131844134	131844795	1	.	.
chr3	NGS	capture_target	131844086	131844824	1	.	.
chr3	NGS	primary_target_region	131850600	131851100	1	.	.
chr3	NGS	capture_target	131850555	131851137	1	.	.
chr3	NGS	primary_target_region	131860008	131860508	1	.	.
chr3	NGS	capture_target	131859988	131860544	1	.	.
chr3	NGS	primary_target_region	131863171	131863842	1	.	.
chr3	NGS	capture_target	131863126	131863863	1	.	.
chr3	NGS	primary_target_region	131866334	131866834	1	.	.
chr3	NGS	capture_target	131866288	131866833	1	.	.
chr3	NGS	primary_target_region	131876736	131878566	1	.	.
chr3	NGS	capture_target	131876701	131878598	1	.	.
chr3	NGS	primary_target_region	170965061	170965561	1	.	.
chr3	NGS	capture_target	170965014	170965592	1	.	.
chr3	NGS	primary_target_region	180348795	180349295	1	.	.
chr3	NGS	capture_target	180348750	180349313	1	.	.
chr3	NGS	primary_target_region	180399196	180399696	1	.	.
chr3	NGS	capture_target	180399148	180399718	1	.	.
chr3	NGS	primary_target_region	180400027	180400527	1	.	.
chr3	NGS	capture_target	180399997	180400461	1	.	.
chr3	NGS	capture_target	180400462	180400560	1	.	.
chr3	NGS	primary_target_region	180401647	180402147	1	.	.
chr3	NGS	capture_target	180401597	180402055	1	.	.
chr3	NGS	primary_target_region	180403899	180404399	1	.	.
chr3	NGS	capture_target	180403851	180404392	1	.	.
chr3	NGS	primary_target_region	180404778	180405278	1	.	.
chr3	NGS	capture_target	180404728	180405160	1	.	.
chr3	NGS	primary_target_region	180409880	180410380	1	.	.
chr3	NGS	capture_target	180409833	180410287	1	.	.
chr3	NGS	capture_target	180410305	180410402	1	.	.
chr3	NGS	primary_target_region	180410494	180411230	1	.	.
chr3	NGS	capture_target	180410445	180410547	1	.	.
chr3	NGS	capture_target	180410549	180411248	1	.	.
chr3	NGS	primary_target_region	180418504	180419004	1	.	.
chr3	NGS	capture_target	180418457	180418535	1	.	.
chr3	NGS	capture_target	180418868	180418956	1	.	.
chr3	NGS	primary_target_region	180419469	180420733	1	.	.
chr3	NGS	capture_target	180419423	180419753	1	.	.
chr3	NGS	primary_target_region	180424366	180424866	1	.	.
chr3	NGS	capture_target	180424320	180424877	1	.	.
chr3	NGS	primary_target_region	180424993	180425493	1	.	.
chr3	NGS	capture_target	180424943	180425110	1	.	.
chr3	NGS	capture_target	180425113	180425527	1	.	.
chr3	NGS	primary_target_region	180426233	180426733	1	.	.
chr3	NGS	capture_target	180426213	180426770	1	.	.
chr3	NGS	primary_target_region	180429589	180430089	1	.	.
chr3	NGS	capture_target	180429539	180430062	1	.	.
chr3	NGS	primary_target_region	180430295	180431033	1	.	.
chr3	NGS	capture_target	180430249	180430948	1	.	.
chr3	NGS	primary_target_region	180434576	180435189	1	.	.
chr3	NGS	capture_target	180434529	180435140	1	.	.
chr3	NGS	capture_target	180435146	180435210	1	.	.
chr3	NGS	primary_target_region	187246804	187249343	1	.	.
chr3	NGS	capture_target	187246754	187246960	1	.	.
chr3	NGS	capture_target	187246964	187248274	1	.	.
chr3	NGS	capture_target	187248279	187249374	1	.	.
chr3	NGS	primary_target_region	187252314	187252814	1	.	.
chr3	NGS	capture_target	187252269	187252830	1	.	.
chr3	NGS	primary_target_region	187257393	187258190	1	.	.
chr3	NGS	capture_target	187257344	187258229	1	.	.
chr3	NGS	primary_target_region	187264680	187265180	1	.	.
chr3	NGS	capture_target	187264635	187264811	1	.	.
chr3	NGS	capture_target	187264860	187265189	1	.	.
chr3	NGS	primary_target_region	187266176	187266676	1	.	.
chr3	NGS	capture_target	187266126	187266704	1	.	.
chr3	NGS	primary_target_region	187280194	187280694	1	.	.
chr3	NGS	capture_target	187280146	187280713	1	.	.
chr3	NGS	primary_target_region	187281344	187281844	1	.	.
chr3	NGS	capture_target	187281296	187281864	1	.	.
chr3	NGS	primary_target_region	187305563	187306616	1	.	.
chr3	NGS	capture_target	187305513	187306651	1	.	.
chr3	NGS	primary_target_region	187309247	187309747	1	.	.
chr3	NGS	capture_target	187309202	187309777	1	.	.
chr3	NGS	primary_target_region	188921859	188923083	1	.	.
chr3	NGS	capture_target	188921824	188922195	1	.	.
chr3	NGS	capture_target	188922199	188922414	1	.	.
chr3	NGS	capture_target	188922454	188923123	1	.	.
chr3	NGS	primary_target_region	188925242	188925742	1	.	.
chr3	NGS	capture_target	188925193	188925704	1	.	.
chr3	NGS	primary_target_region	188925796	188926296	1	.	.
chr3	NGS	capture_target	188925771	188926325	1	.	.
chr3	NGS	primary_target_region	188927047	188927547	1	.	.
chr3	NGS	capture_target	188926998	188927583	1	.	.
chr3	NGS	primary_target_region	188928684	188929184	1	.	.
chr3	NGS	capture_target	188928637	188929196	1	.	.
chr3	NGS	primary_target_region	188929532	188930503	1	.	.
chr3	NGS	capture_target	188929482	188930517	1	.	.
chr3	NGS	primary_target_region	188932052	188932552	1	.	.
chr3	NGS	capture_target	188932002	188932580	1	.	.
chr3	NGS	primary_target_region	188933850	188934350	1	.	.
chr3	NGS	capture_target	188933845	188934383	1	.	.
chr3	NGS	primary_target_region	188935120	188935620	1	.	.
chr3	NGS	capture_target	188935075	188935634	1	.	.
chr3	NGS	primary_target_region	188936507	188937007	1	.	.
chr3	NGS	capture_target	188936457	188937010	1	.	.
chr3	NGS	primary_target_region	188945781	188946281	1	.	.
chr3	NGS	capture_target	188945771	188946312	1	.	.
chr4	NGS	primary_target_region	1764661	1765161	1	.	.
chr4	NGS	capture_target	1764612	1765130	1	.	.
chr4	NGS	primary_target_region	1765213	1765745	1	.	.
chr4	NGS	capture_target	1765131	1765781	1	.	.
chr4	NGS	primary_target_region	1770664	1771555	1	.	.
chr4	NGS	capture_target	1770616	1771590	1	.	.
chr4	NGS	primary_target_region	1772727	1773705	1	.	.
chr4	NGS	capture_target	1772682	1773725	1	.	.
chr4	NGS	primary_target_region	1774264	1774764	1	.	.
chr4	NGS	capture_target	1774216	1774795	1	.	.
chr4	NGS	primary_target_region	1775039	1775539	1	.	.
chr4	NGS	capture_target	1774992	1775569	1	.	.
chr4	NGS	primary_target_region	1775700	1776672	1	.	.
chr4	NGS	capture_target	1775665	1776661	1	.	.
chr4	NGS	primary_target_region	1776691	1780396	1	.	.
chr4	NGS	capture_target	1776622	1777417	1	.	.
chr4	NGS	capture_target	1777424	1778918	1	.	.
chr4	NGS	capture_target	1778936	1779422	1	.	.
chr4	NGS	capture_target	1779441	1780073	1	.	.
chr4	NGS	capture_target	1780076	1780430	1	.	.
chr4	NGS	primary_target_region	39874869	39875369	1	.	.
chr4	NGS	capture_target	39874824	39875398	1	.	.
chr4	NGS	primary_target_region	39920539	39921039	1	.	.
chr4	NGS	capture_target	39920500	39920968	1	.	.
chr4	NGS	primary_target_region	39921193	39922676	1	.	.
chr4	NGS	capture_target	39921148	39922709	1	.	.
chr4	NGS	primary_target_region	41440857	41443096	1	.	.
chr4	NGS	capture_target	41440822	41441332	1	.	.
chr4	NGS	capture_target	41441362	41442101	1	.	.
chr4	NGS	capture_target	41442129	41442369	1	.	.
chr4	NGS	capture_target	41442371	41443125	1	.	.
chr4	NGS	primary_target_region	41443967	41444467	1	.	.
chr4	NGS	capture_target	41443919	41444488	1	.	.
chr4	NGS	primary_target_region	41445144	41445744	1	.	.
chr4	NGS	capture_target	41445094	41445769	1	.	.
chr4	NGS	primary_target_region	54790022	54790522	1	.	.
chr4	NGS	capture_target	54789974	54790449	1	.	.
chr4	NGS	capture_target	54790482	54790545	1	.	.
chr4	NGS	primary_target_region	54819461	54819961	1	.	.
chr4	NGS	capture_target	54819411	54819987	1	.	.
chr4	NGS	primary_target_region	54821928	54822428	1	.	.
chr4	NGS	capture_target	54821879	54822428	1	.	.
chr4	NGS	primary_target_region	54824471	54824971	1	.	.
chr4	NGS	capture_target	54824426	54824928	1	.	.
chr4	NGS	primary_target_region	54825658	54826158	1	.	.
chr4	NGS	capture_target	54825618	54825766	1	.	.
chr4	NGS	capture_target	54825768	54826178	1	.	.
chr4	NGS	primary_target_region	54828049	54828821	1	.	.
chr4	NGS	capture_target	54828004	54828850	1	.	.
chr4	NGS	primary_target_region	54831365	54831865	1	.	.
chr4	NGS	capture_target	54831320	54831888	1	.	.
chr4	NGS	primary_target_region	54833131	54833631	1	.	.
chr4	NGS	capture_target	54833081	54833659	1	.	.
chr4	NGS	primary_target_region	54834308	54834808	1	.	.
chr4	NGS	capture_target	54834258	54834805	1	.	.
chr4	NGS	primary_target_region	54835252	54836081	1	.	.
chr4	NGS	capture_target	54835205	54836113	1	.	.
chr4	NGS	primary_target_region	54838114	54838614	1	.	.
chr4	NGS	capture_target	54838068	54838601	1	.	.
chr4	NGS	primary_target_region	54838625	54839613	1	.	.
chr4	NGS	capture_target	54838564	54839152	1	.	.
chr4	NGS	capture_target	54839170	54839628	1	.	.
chr4	NGS	primary_target_region	54841073	54841573	1	.	.
chr4	NGS	capture_target	54841027	54841598	1	.	.
chr4	NGS	primary_target_region	54846103	54847076	1	.	.
chr4	NGS	capture_target	54846108	54847079	1	.	.
chr4	NGS	primary_target_region	54848160	54848660	1	.	.
chr4	NGS	capture_target	54848175	54848694	1	.	.
chr4	NGS	primary_target_region	54849523	54850236	1	.	.
chr4	NGS	capture_target	54849473	54850257	1	.	.
chr4	NGS	primary_target_region	54851108	54851608	1	.	.
chr4	NGS	capture_target	54851068	54851639	1	.	.
chr4	NGS	primary_target_region	54856049	54859168	1	.	.
chr4	NGS	capture_target	54855999	54858588	1	.	.
chr4	NGS	capture_target	54858589	54859198	1	.	.
chr4	NGS	primary_target_region	55218679	55219179	1	.	.
chr4	NGS	capture_target	55218643	55219184	1	.	.
chr4	NGS	primary_target_region	55256320	55256820	1	.	.
chr4	NGS	capture_target	55256271	55256852	1	.	.
chr4	NGS	primary_target_region	55259098	55259598	1	.	.
chr4	NGS	capture_target	55259048	55259634	1	.	.
chr4	NGS	primary_target_region	55260371	55260871	1	.	.
chr4	NGS	capture_target	55260321	55260893	1	.	.
chr4	NGS	primary_target_region	55264481	55264981	1	.	.
chr4	NGS	capture_target	55264432	55265012	1	.	.
chr4	NGS	primary_target_region	55267866	55268366	1	.	.
chr4	NGS	capture_target	55267816	55268378	1	.	.
chr4	NGS	primary_target_region	55270155	55270655	1	.	.
chr4	NGS	capture_target	55270105	55270686	1	.	.
chr4	NGS	primary_target_region	55284314	55284814	1	.	.
chr4	NGS	capture_target	55284264	55284707	1	.	.
chr4	NGS	capture_target	55284709	55284836	1	.	.
chr4	NGS	primary_target_region	55286627	55287127	1	.	.
chr4	NGS	capture_target	55286582	55286727	1	.	.
chr4	NGS	capture_target	55286731	55287162	1	.	.
chr4	NGS	primary_target_region	55287944	55289239	1	.	.
chr4	NGS	capture_target	55287894	55289271	1	.	.
chr4	NGS	primary_target_region	55290083	55290583	1	.	.
chr4	NGS	capture_target	55290035	55290610	1	.	.
chr4	NGS	primary_target_region	55292047	55292547	1	.	.
chr4	NGS	capture_target	55292002	55292571	1	.	.
chr4	NGS	primary_target_region	55292608	55293108	1	.	.
chr4	NGS	capture_target	55292527	55292960	1	.	.
chr4	NGS	capture_target	55292988	55293135	1	.	.
chr4	NGS	primary_target_region	55293804	55294304	1	.	.
chr4	NGS	capture_target	55293759	55294332	1	.	.
chr4	NGS	primary_target_region	55297227	55298401	1	.	.
chr4	NGS	capture_target	55297192	55298420	1	.	.
chr4	NGS	primary_target_region	55299352	55301636	1	.	.
chr4	NGS	capture_target	55299302	55300950	1	.	.
chr4	NGS	capture_target	55300961	55301630	1	.	.
chr4	NGS	primary_target_region	55639416	55641087	1	.	.
chr4	NGS	capture_target	55639369	55641127	1	.	.
chr4	NGS	primary_target_region	55642673	55643173	1	.	.
chr4	NGS	capture_target	55642623	55643204	1	.	.
chr4	NGS	primary_target_region	55643260	55643760	1	.	.
chr4	NGS	capture_target	55643211	55643775	1	.	.
chr4	NGS	primary_target_region	55648357	55648857	1	.	.
chr4	NGS	capture_target	55648307	55648888	1	.	.
chr4	NGS	primary_target_region	55649595	55650095	1	.	.
chr4	NGS	capture_target	55649550	55650130	1	.	.
chr4	NGS	primary_target_region	55650098	55651191	1	.	.
chr4	NGS	capture_target	55650020	55651228	1	.	.
chr4	NGS	primary_target_region	55653340	55653840	1	.	.
chr4	NGS	capture_target	55653294	55653873	1	.	.
chr4	NGS	primary_target_region	55655553	55656053	1	.	.
chr4	NGS	capture_target	55655506	55656071	1	.	.
chr4	NGS	primary_target_region	55656295	55656795	1	.	.
chr4	NGS	capture_target	55656250	55656829	1	.	.
chr4	NGS	primary_target_region	55656960	55657460	1	.	.
chr4	NGS	capture_target	55656910	55657487	1	.	.
chr4	NGS	primary_target_region	55658388	55659379	1	.	.
chr4	NGS	capture_target	55658343	55659411	1	.	.
chr4	NGS	primary_target_region	55659424	55659924	1	.	.
chr4	NGS	capture_target	55659343	55659902	1	.	.
chr4	NGS	primary_target_region	55662637	55663609	1	.	.
chr4	NGS	capture_target	55662792	55663642	1	.	.
chr4	NGS	primary_target_region	55665488	55665988	1	.	.
chr4	NGS	capture_target	55665441	55666026	1	.	.
chr4	NGS	primary_target_region	55666560	55667060	1	.	.
chr4	NGS	capture_target	55666513	55667064	1	.	.
chr4	NGS	primary_target_region	55667423	55667923	1	.	.
chr4	NGS	capture_target	55667377	55667957	1	.	.
chr4	NGS	primary_target_region	55668489	55668989	1	.	.
chr4	NGS	capture_target	55668439	55669025	1	.	.
chr4	NGS	primary_target_region	55671159	55671885	1	.	.
chr4	NGS	capture_target	55671113	55671702	1	.	.
chr4	NGS	capture_target	55671718	55671877	1	.	.
chr4	NGS	primary_target_region	55674067	55674567	1	.	.
chr4	NGS	capture_target	55674062	55674598	1	.	.
chr4	NGS	primary_target_region	55674870	55675370	1	.	.
chr4	NGS	capture_target	55674824	55674901	1	.	.
chr4	NGS	capture_target	55674925	55675395	1	.	.
chr4	NGS	primary_target_region	55675632	55676520	1	.	.
chr4	NGS	capture_target	55675594	55676485	1	.	.
chr4	NGS	primary_target_region	55679376	55679876	1	.	.
chr4	NGS	capture_target	55679327	55679856	1	.	.
chr4	NGS	primary_target_region	55681818	55682318	1	.	.
chr4	NGS	capture_target	55681788	55682348	1	.	.
chr4	NGS	primary_target_region	55686085	55686585	1	.	.
chr4	NGS	capture_target	55686035	55686616	1	.	.
chr4	NGS	primary_target_region	104246412	104246922	1	.	.
chr4	NGS	capture_target	104246362	104246962	1	.	.
chr4	NGS	primary_target_region	104249302	104249802	1	.	.
chr4	NGS	capture_target	104249262	104249764	1	.	.
chr4	NGS	primary_target_region	104251276	104251776	1	.	.
chr4	NGS	capture_target	104251336	104251796	1	.	.
chr4	NGS	primary_target_region	104254860	104255360	1	.	.
chr4	NGS	capture_target	104254815	104255394	1	.	.
chr4	NGS	primary_target_region	104256989	104257489	1	.	.
chr4	NGS	capture_target	104256941	104257084	1	.	.
chr4	NGS	capture_target	104257089	104257521	1	.	.
chr4	NGS	primary_target_region	104260597	104261097	1	.	.
chr4	NGS	capture_target	104260552	104261137	1	.	.
chr4	NGS	primary_target_region	104263336	104263836	1	.	.
chr4	NGS	capture_target	104263297	104263794	1	.	.
chr4	NGS	primary_target_region	104273151	104273651	1	.	.
chr4	NGS	capture_target	104273102	104273568	1	.	.
chr4	NGS	capture_target	104273586	104273677	1	.	.
chr4	NGS	primary_target_region	104274150	104274650	1	.	.
chr4	NGS	capture_target	104274103	104274665	1	.	.
chr4	NGS	primary_target_region	104276512	104277175	1	.	.
chr4	NGS	capture_target	104276467	104277192	1	.	.
chr4	NGS	primary_target_region	104278756	104279258	1	.	.
chr4	NGS	capture_target	104278707	104279282	1	.	.
chr4	NGS	primary_target_region	104280290	104281191	1	.	.
chr4	NGS	capture_target	104280245	104281212	1	.	.
chr4	NGS	primary_target_region	104281315	104281815	1	.	.
chr4	NGS	capture_target	104281270	104281846	1	.	.
chr4	NGS	primary_target_region	104282185	104282685	1	.	.
chr4	NGS	capture_target	104282140	104282720	1	.	.
chr4	NGS	primary_target_region	104283683	104284183	1	.	.
chr4	NGS	capture_target	104283653	104284208	1	.	.
chr4	NGS	primary_target_region	104284831	104285331	1	.	.
chr4	NGS	capture_target	104284831	104285367	1	.	.
chr4	NGS	primary_target_region	104285548	104286824	1	.	.
chr4	NGS	capture_target	104285498	104285995	1	.	.
chr4	NGS	capture_target	104286018	104286860	1	.	.
chr4	NGS	primary_target_region	104287857	104288357	1	.	.
chr4	NGS	capture_target	104287810	104288308	1	.	.
chr4	NGS	primary_target_region	104289278	104290119	1	.	.
chr4	NGS	capture_target	104289238	104290153	1	.	.
chr4	NGS	primary_target_region	104291654	104292154	1	.	.
chr4	NGS	capture_target	104291609	104291998	1	.	.
chr4	NGS	capture_target	104291999	104292189	1	.	.
chr4	NGS	primary_target_region	104293505	104294005	1	.	.
chr4	NGS	capture_target	104293460	104294037	1	.	.
chr4	NGS	primary_target_region	104298735	104300023	1	.	.
chr4	NGS	capture_target	104298688	104299491	1	.	.
chr4	NGS	capture_target	104299495	104300044	1	.	.
chr4	NGS	primary_target_region	104301058	104302252	1	.	.
chr4	NGS	capture_target	104301033	104302228	1	.	.
chr4	NGS	primary_target_region	104303553	104304372	1	.	.
chr4	NGS	capture_target	104303508	104304220	1	.	.
chr4	NGS	capture_target	104304237	104304382	1	.	.
chr4	NGS	primary_target_region	104315176	104315676	1	.	.
chr4	NGS	capture_target	104315178	104315688	1	.	.
chr4	NGS	primary_target_region	104316360	104316860	1	.	.
chr4	NGS	capture_target	104316313	104316889	1	.	.
chr4	NGS	primary_target_region	104317329	104317829	1	.	.
chr4	NGS	capture_target	104317339	104317812	1	.	.
chr4	NGS	primary_target_region	104320746	104321246	1	.	.
chr4	NGS	capture_target	104320699	104321279	1	.	.
chr4	NGS	primary_target_region	104321753	104322253	1	.	.
chr4	NGS	capture_target	104321723	104322269	1	.	.
chr4	NGS	primary_target_region	104323183	104324101	1	.	.
chr4	NGS	capture_target	104323144	104324121	1	.	.
chr4	NGS	primary_target_region	104326192	104326692	1	.	.
chr4	NGS	capture_target	104326145	104326708	1	.	.
chr4	NGS	primary_target_region	104334618	104335500	1	.	.
chr4	NGS	capture_target	104334568	104335529	1	.	.
chr4	NGS	primary_target_region	104335530	104336030	1	.	.
chr4	NGS	capture_target	104335448	104335859	1	.	.
chr4	NGS	capture_target	104335892	104336033	1	.	.
chr4	NGS	primary_target_region	104336335	104337064	1	.	.
chr4	NGS	capture_target	104336289	104336871	1	.	.
chr4	NGS	capture_target	104336875	104337092	1	.	.
chr4	NGS	primary_target_region	104337161	104337661	1	.	.
chr4	NGS	capture_target	104337113	104337695	1	.	.
chr4	NGS	primary_target_region	104338693	104339193	1	.	.
chr4	NGS	capture_target	104338647	104339228	1	.	.
chr4	NGS	primary_target_region	121200040	121200893	1	.	.
chr4	NGS	capture_target	121199992	121200103	1	.	.
chr4	NGS	capture_target	121200115	121200263	1	.	.
chr4	NGS	capture_target	121200290	121200387	1	.	.
chr4	NGS	capture_target	121200755	121200829	1	.	.
chr4	NGS	capture_target	121200856	121200931	1	.	.
chr4	NGS	primary_target_region	121201279	121201779	1	.	.
chr4	NGS	capture_target	121201229	121201515	1	.	.
chr4	NGS	capture_target	121201539	121201815	1	.	.
chr4	NGS	primary_target_region	121202388	121202888	1	.	.
chr4	NGS	capture_target	121202373	121202615	1	.	.
chr4	NGS	capture_target	121202664	121202920	1	.	.
chr4	NGS	primary_target_region	121206098	121206598	1	.	.
chr4	NGS	capture_target	121206053	121206308	1	.	.
chr4	NGS	capture_target	121206373	121206627	1	.	.
chr4	NGS	primary_target_region	121207088	121207588	1	.	.
chr4	NGS	capture_target	121207038	121207621	1	.	.
chr4	NGS	primary_target_region	153461860	153463751	1	.	.
chr4	NGS	capture_target	153461814	153462307	1	.	.
chr4	NGS	capture_target	153462320	153462657	1	.	.
chr4	NGS	capture_target	153462675	153462931	1	.	.
chr4	NGS	capture_target	153462935	153463400	1	.	.
chr4	NGS	capture_target	153463410	153463786	1	.	.
chr4	NGS	primary_target_region	153464641	153465141	1	.	.
chr4	NGS	capture_target	153464594	153465162	1	.	.
chr4	NGS	primary_target_region	153466471	153466971	1	.	.
chr4	NGS	capture_target	153466436	153466861	1	.	.
chr4	NGS	capture_target	153466872	153466944	1	.	.
chr4	NGS	primary_target_region	153468651	153469151	1	.	.
chr4	NGS	capture_target	153468601	153469180	1	.	.
chr4	NGS	primary_target_region	153470081	153470581	1	.	.
chr4	NGS	capture_target	153470041	153470610	1	.	.
chr4	NGS	primary_target_region	153471152	153471652	1	.	.
chr4	NGS	capture_target	153471106	153471691	1	.	.
chr4	NGS	primary_target_region	153473010	153473510	1	.	.
chr4	NGS	capture_target	153472965	153473362	1	.	.
chr4	NGS	capture_target	153473380	153473499	1	.	.
chr4	NGS	primary_target_region	153478221	153478721	1	.	.
chr4	NGS	capture_target	153478182	153478749	1	.	.
chr4	NGS	primary_target_region	153487353	153487853	1	.	.
chr4	NGS	capture_target	153487387	153487684	1	.	.
chr4	NGS	capture_target	153487718	153487884	1	.	.
chr4	NGS	primary_target_region	153490435	153490935	1	.	.
chr4	NGS	capture_target	153490389	153490936	1	.	.
chr4	NGS	primary_target_region	153493066	153493566	1	.	.
chr4	NGS	capture_target	153493016	153493598	1	.	.
chr4	NGS	primary_target_region	153522703	153523203	1	.	.
chr4	NGS	capture_target	153522656	153523014	1	.	.
chr4	NGS	capture_target	153523023	153523236	1	.	.
chr4	NGS	primary_target_region	153551905	153552474	1	.	.
chr4	NGS	capture_target	153551858	153552506	1	.	.
chr4	NGS	primary_target_region	153675333	153675833	1	.	.
chr4	NGS	capture_target	153675288	153675840	1	.	.
chr5	NGS	primary_target_region	38510823	38518077	1	.	.
chr5	NGS	capture_target	38510774	38512532	1	.	.
chr5	NGS	capture_target	38512538	38514473	1	.	.
chr5	NGS	capture_target	38514479	38515978	1	.	.
chr5	NGS	capture_target	38515998	38516640	1	.	.
chr5	NGS	capture_target	38516647	38518087	1	.	.
chr5	NGS	primary_target_region	38518237	38518737	1	.	.
chr5	NGS	capture_target	38518190	38518761	1	.	.
chr5	NGS	primary_target_region	38520431	38520931	1	.	.
chr5	NGS	capture_target	38520385	38520960	1	.	.
chr5	NGS	primary_target_region	38521509	38522009	1	.	.
chr5	NGS	capture_target	38521459	38522043	1	.	.
chr5	NGS	primary_target_region	38524771	38525271	1	.	.
chr5	NGS	capture_target	38524726	38525297	1	.	.
chr5	NGS	primary_target_region	38525850	38526350	1	.	.
chr5	NGS	capture_target	38525883	38526287	1	.	.
chr5	NGS	capture_target	38526295	38526371	1	.	.
chr5	NGS	primary_target_region	38529305	38529805	1	.	.
chr5	NGS	capture_target	38529259	38529841	1	.	.
chr5	NGS	primary_target_region	38532098	38532598	1	.	.
chr5	NGS	capture_target	38532050	38532566	1	.	.
chr5	NGS	primary_target_region	38535157	38535657	1	.	.
chr5	NGS	capture_target	38535111	38535688	1	.	.
chr5	NGS	primary_target_region	38538327	38538827	1	.	.
chr5	NGS	capture_target	38538407	38538679	1	.	.
chr5	NGS	capture_target	38538727	38538836	1	.	.
chr5	NGS	primary_target_region	38539658	38540158	1	.	.
chr5	NGS	capture_target	38539609	38540154	1	.	.
chr5	NGS	primary_target_region	38541599	38542099	1	.	.
chr5	NGS	capture_target	38541549	38542112	1	.	.
chr5	NGS	primary_target_region	38542177	38542677	1	.	.
chr5	NGS	capture_target	38542094	38542707	1	.	.
chr5	NGS	primary_target_region	38546200	38546700	1	.	.
chr5	NGS	capture_target	38546155	38546737	1	.	.
chr5	NGS	primary_target_region	38547486	38547986	1	.	.
chr5	NGS	capture_target	38547436	38548009	1	.	.
chr5	NGS	primary_target_region	38559110	38559610	1	.	.
chr5	NGS	capture_target	38559064	38559633	1	.	.
chr5	NGS	primary_target_region	38562834	38563334	1	.	.
chr5	NGS	capture_target	38562784	38563349	1	.	.
chr5	NGS	primary_target_region	38564392	38564892	1	.	.
chr5	NGS	capture_target	38564344	38564719	1	.	.
chr5	NGS	capture_target	38564732	38564924	1	.	.
chr5	NGS	primary_target_region	38566195	38566695	1	.	.
chr5	NGS	capture_target	38566150	38566723	1	.	.
chr5	NGS	primary_target_region	38630937	38631437	1	.	.
chr5	NGS	capture_target	38630889	38631445	1	.	.
chr5	NGS	primary_target_region	55266680	55273627	1	.	.
chr5	NGS	capture_target	55266693	55267933	1	.	.
chr5	NGS	capture_target	55267940	55268278	1	.	.
chr5	NGS	capture_target	55268344	55268442	1	.	.
chr5	NGS	capture_target	55268545	55268628	1	.	.
chr5	NGS	capture_target	55268677	55268884	1	.	.
chr5	NGS	capture_target	55269094	55269195	1	.	.
chr5	NGS	capture_target	55269212	55269332	1	.	.
chr5	NGS	capture_target	55269600	55269671	1	.	.
chr5	NGS	capture_target	55269690	55270146	1	.	.
chr5	NGS	capture_target	55270245	55270376	1	.	.
chr5	NGS	capture_target	55270531	55270713	1	.	.
chr5	NGS	capture_target	55270745	55270853	1	.	.
chr5	NGS	capture_target	55270878	55271084	1	.	.
chr5	NGS	capture_target	55271178	55271422	1	.	.
chr5	NGS	capture_target	55271454	55271579	1	.	.
chr5	NGS	capture_target	55271630	55271718	1	.	.
chr5	NGS	capture_target	55271732	55271865	1	.	.
chr5	NGS	capture_target	55271940	55272020	1	.	.
chr5	NGS	capture_target	55272035	55272284	1	.	.
chr5	NGS	capture_target	55272639	55272801	1	.	.
chr5	NGS	capture_target	55273006	55273206	1	.	.
chr5	NGS	capture_target	55273368	55273660	1	.	.
chr5	NGS	primary_target_region	55274046	55274546	1	.	.
chr5	NGS	capture_target	55273996	55274295	1	.	.
chr5	NGS	capture_target	55274301	55274564	1	.	.
chr5	NGS	primary_target_region	55278876	55279376	1	.	.
chr5	NGS	capture_target	55278828	55279184	1	.	.
chr5	NGS	capture_target	55279196	55279402	1	.	.
chr5	NGS	primary_target_region	55281532	55282032	1	.	.
chr5	NGS	capture_target	55281482	55281846	1	.	.
chr5	NGS	primary_target_region	55282869	55284136	1	.	.
chr5	NGS	capture_target	55282824	55284172	1	.	.
chr5	NGS	primary_target_region	55286236	55286736	1	.	.
chr5	NGS	capture_target	55286187	55286760	1	.	.
chr5	NGS	primary_target_region	55287386	55287965	1	.	.
chr5	NGS	capture_target	55287476	55287845	1	.	.
chr5	NGS	capture_target	55287849	55287974	1	.	.
chr5	NGS	primary_target_region	55288585	55289085	1	.	.
chr5	NGS	capture_target	55288750	55289110	1	.	.
chr5	NGS	primary_target_region	55291817	55292317	1	.	.
chr5	NGS	capture_target	55291767	55292229	1	.	.
chr5	NGS	primary_target_region	55294764	55295264	1	.	.
chr5	NGS	capture_target	55294715	55295061	1	.	.
chr5	NGS	capture_target	55295099	55295288	1	.	.
chr5	NGS	primary_target_region	55295564	55296096	1	.	.
chr5	NGS	capture_target	55295514	55295780	1	.	.
chr5	NGS	capture_target	55295824	55296122	1	.	.
chr5	NGS	primary_target_region	55299671	55300171	1	.	.
chr5	NGS	capture_target	55299756	55300208	1	.	.
chr5	NGS	primary_target_region	55301038	55301643	1	.	.
chr5	NGS	capture_target	55300988	55301169	1	.	.
chr5	NGS	capture_target	55301243	55301322	1	.	.
chr5	NGS	capture_target	55301395	55301679	1	.	.
chr5	NGS	primary_target_region	55307516	55308100	1	.	.
chr5	NGS	capture_target	55307496	55308123	1	.	.
chr5	NGS	primary_target_region	55314103	55314603	1	.	.
chr5	NGS	capture_target	55314056	55314345	1	.	.
chr5	NGS	capture_target	55314352	55314594	1	.	.
chr5	NGS	primary_target_region	55326199	55326699	1	.	.
chr5	NGS	capture_target	55326149	55326464	1	.	.
chr5	NGS	capture_target	55326497	55326727	1	.	.
chr5	NGS	primary_target_region	55430840	55431340	1	.	.
chr5	NGS	capture_target	55430803	55431361	1	.	.
chr5	NGS	primary_target_region	57785571	57789370	1	.	.
chr5	NGS	capture_target	57785521	57788747	1	.	.
chr5	NGS	capture_target	57788749	57789405	1	.	.
chr5	NGS	primary_target_region	57789462	57790873	1	.	.
chr5	NGS	capture_target	57789414	57790743	1	.	.
chr5	NGS	capture_target	57790777	57790905	1	.	.
chr5	NGS	primary_target_region	57791222	57791722	1	.	.
chr5	NGS	capture_target	57791172	57791758	1	.	.
chr5	NGS	primary_target_region	67558156	67558656	1	.	.
chr5	NGS	capture_target	67558118	67558637	1	.	.
chr5	NGS	primary_target_region	67604770	67605270	1	.	.
chr5	NGS	capture_target	67604724	67605304	1	.	.
chr5	NGS	primary_target_region	67605310	67605810	1	.	.
chr5	NGS	capture_target	67605251	67605830	1	.	.
chr5	NGS	primary_target_region	67611002	67611502	1	.	.
chr5	NGS	capture_target	67610954	67611515	1	.	.
chr5	NGS	primary_target_region	67611963	67612801	1	.	.
chr5	NGS	capture_target	67611915	67612092	1	.	.
chr5	NGS	capture_target	67612093	67612835	1	.	.
chr5	NGS	primary_target_region	67619922	67620422	1	.	.
chr5	NGS	capture_target	67619875	67620457	1	.	.
chr5	NGS	primary_target_region	67622085	67622585	1	.	.
chr5	NGS	capture_target	67622040	67622591	1	.	.
chr5	NGS	primary_target_region	67623644	67624144	1	.	.
chr5	NGS	capture_target	67623598	67624179	1	.	.
chr5	NGS	primary_target_region	67624484	67625606	1	.	.
chr5	NGS	capture_target	67624436	67624590	1	.	.
chr5	NGS	capture_target	67624619	67625626	1	.	.
chr5	NGS	primary_target_region	67625941	67626441	1	.	.
chr5	NGS	capture_target	67625895	67626359	1	.	.
chr5	NGS	primary_target_region	67626570	67627288	1	.	.
chr5	NGS	capture_target	67626595	67627231	1	.	.
chr5	NGS	capture_target	67627242	67627319	1	.	.
chr5	NGS	primary_target_region	67627578	67628090	1	.	.
chr5	NGS	capture_target	67627529	67628109	1	.	.
chr5	NGS	primary_target_region	67628996	67633403	1	.	.
chr5	NGS	capture_target	67628966	67629419	1	.	.
chr5	NGS	capture_target	67629456	67630160	1	.	.
chr5	NGS	capture_target	67630161	67632216	1	.	.
chr5	NGS	capture_target	67632217	67632938	1	.	.
chr5	NGS	capture_target	67633110	67633426	1	.	.
chr5	NGS	primary_target_region	112101252	112102242	1	.	.
chr5	NGS	capture_target	112101205	112102278	1	.	.
chr5	NGS	primary_target_region	112118295	112118795	1	.	.
chr5	NGS	capture_target	112118246	112118811	1	.	.
chr5	NGS	primary_target_region	112129714	112130214	1	.	.
chr5	NGS	capture_target	112129675	112130031	1	.	.
chr5	NGS	capture_target	112130039	112130243	1	.	.
chr5	NGS	primary_target_region	112130636	112131136	1	.	.
chr5	NGS	capture_target	112130588	112131160	1	.	.
chr5	NGS	primary_target_region	112138993	112139529	1	.	.
chr5	NGS	capture_target	112138943	112139212	1	.	.
chr5	NGS	capture_target	112139213	112139551	1	.	.
chr5	NGS	primary_target_region	112144193	112144693	1	.	.
chr5	NGS	capture_target	112144166	112144725	1	.	.
chr5	NGS	primary_target_region	112147123	112147623	1	.	.
chr5	NGS	capture_target	112147403	112147658	1	.	.
chr5	NGS	primary_target_region	112155834	112156334	1	.	.
chr5	NGS	capture_target	112155859	112156366	1	.	.
chr5	NGS	primary_target_region	112164677	112165177	1	.	.
chr5	NGS	capture_target	112164630	112165006	1	.	.
chr5	NGS	capture_target	112165007	112165210	1	.	.
chr5	NGS	primary_target_region	112178890	112179390	1	.	.
chr5	NGS	capture_target	112178840	112179255	1	.	.
chr5	NGS	primary_target_region	112182501	112183001	1	.	.
chr5	NGS	capture_target	112182456	112183036	1	.	.
chr5	NGS	primary_target_region	112185290	112185790	1	.	.
chr5	NGS	capture_target	112185262	112185824	1	.	.
chr5	NGS	primary_target_region	112190524	112191024	1	.	.
[truncated: 5,170 more rows]
